# Supplementary material for: Transcriptome analysis of differentiating trypanosomes reveals the existence of multiple post-transcriptional regulons
Source: BMC Genomics. 2009 Oct 26;10:495. doi: 10.1186/1471-2164-10-495 (PMC2772864; doi:10.1186/1471-2164-10-495)
Supplement: Additional file 2 — Table S1 [file 1471-2164-10-495-s2.xls]

## Sheet: LEGEND & KEY
	Regulation of 1113 trypanosome genes.
	All regulated genes are listed with automatic and manual annotation. They are classified according to their regulatory cluster, and manually into very approximate functional classes. The functional classes are as follows. All “ES” proteins belong to families in which the genes are frequently found in telomeric or sub-telomeric regions. Graphs are on the right.
KEY
AAT	Amino acid transporter
aminoacid	Amino acid synthesis or degradation
chap	Chaperone or protein-folding-related function
CHO	Carbohydrate metabolism
cyc	Known or possible cell cycle regulator
cyskel	Cytoskeleton, but not flagellum
DNA	DNA binding, replication, nucleases with unknown specificity
enz	Proteins with likely enzyme activity that do not fit into one of the other classes
ES1	ESAG1
ES 11	ESAG11
ES2	ESAG2
ES3	ESAG3
ES4	ESAG4
ES5	ESAG5
ES9	ESAG9
ESLRR	Leucine-rich repeat proteins
ESRHS	Retroposon hotspot
ESVSG	VSG
FA	fatty acid or lipid transport
FA deg	fatty acid or lipid degradation
FA ss	fatty acid or lipid sythesis, modification
flag	Flagellar components, biogenesis
glyc	Glycosomal enzyme or membrane component not belonging to glycPPP or glcyBS categories
glycPPP	Glycosomal enzymes of pentose phosphate pathway
glycBS	Proteins required for high rate of glucose and glycerol metabolism in bloodstream forms (not all in glycosome)
GPI	Glycosyl phosphatidylinosotol metabolism
helicase	Helicases
ISG	Invariant surface glycoprotein
mit	Mitochondrial
mit CAC	Citric acid cycle
mit DNA	kDNA replication
mit F1	F1 ATPase
mit Fe	Iron metabolism
mit imp	Import of mitochondrial proteins
mit MCP	Mitochondrial carrier proteins
mit pro	Proline degradation
mit pyr	Pyruvate dehydrogenase complex
mit resp	Repiratory chain
mit RNA	Mitochondrial RNA metabolism
mitenz	Other mitochondrial enzyme
MSP	Major surface protease
nuc	Nuclear protein, not nucleolus
nucleol	Nucleolus
nucleotide	Base, nucleotide, nuceloside, pteridine, folate metabolism
procyc	Procyclin transcription unit and META genes
protease	proteases, peptidases
RBP	RNA binding
redox	Redox, thiol, trypanothione metabolism
rib	Ribosome biogenesis
ribprot	Ribosomal protein
RNAdeg	RNA degradation
signal	Signalling, regulation of protein activity
signal K	Protein kinase (or kinase binding)
signal P	Protein phosphatase
signal PDE	Cyclic nucelotide phosphodiesterase
sterol	sterol metabolism
transcription	transcription control, mRNA modification
translation	Translation factors, aminoacyl tRNA synthases
transporter	Transporters, channels, p[ermeases (not lipid, amino acid)
ubiq	Ubiquitination
vestrans	Intracellular protein transport & vesicular transport pathway
