# Supplementary material for: Transcriptome analysis of differentiating trypanosomes reveals the existence of multiple post-transcriptional regulons
Source: BMC Genomics. 2009 Oct 26;10:495. doi: 10.1186/1471-2164-10-495 (PMC2772864; doi:10.1186/1471-2164-10-495)
Supplement: Additional file 4 — Clusters [file 1471-2164-10-495-s4.xls]

## Sheet: Clusters
GeneDB ID	Description GeneDB	Entrez Gene ID	Description ENTREZ Gene	GOF term	GOC term	Interpro Domain	Pfam ID	Kegg Pathway ID	Predicted aa sequence length	Pubmed ID	Manual annotate	cluster	class	GeneDB ID	BS[ld]	BS[hd]	30'	60'	12h	24h	48h	72h	PC
Tb11.02.0930	hypothetical protein, conserved	3665018	hypothetical protein	nucleic acid binding (GO:3676)					530		no Sc homologue no interpro hits	1	DNA	Tb11.02.0930	0.45	-0.35	0.88	1.01	1.07	0.37	0.147353	0.02	0
Tb927.7.6000	hypothetical protein, conserved	3658810	hypothetical protein	drug transporter activity (GO:15238)		IPR011701 Major facilitator superfamily MFS-1,	PF06813 Nodulin-like, PF07690 MFS_1,		598		PAD8, K. Matthews, personal communication)	1	transporter	Tb927.7.6000	-0.13	-0.47	-0.19	-0.02	0.08	-0.4	0.172288	-0.1	0
Tb10.70.5480	ubiquitin-conjugating enzyme variant Kua homologue, putative	3663048	ubiquitin-conjugating enzyme variant kua homologue, putative			IPR000608 Ubiquitin-conjugating enzyme, E2,	PF00179 UQ_con,		299			1	ubiq	Tb10.70.5480	0.39	-0.46	0.28	0.51	1.08	0.22	-0.269202	-0.01	0
Tb927.6.2390	hypothetical protein, conserved	3657874	hypothetical protein			IPR011935 Conserved hypothetical protein CHP02231,			572		-	1		Tb927.6.2390	-0.07	-0.71	0.25	0.44	0.45	0.24	-0.0721999	0.01	0
Tb927.2.5630	hypothetical protein, conserved	3655864									-	1		Tb927.2.5630	0.4	-0.11	0.86	0.87	1.02	0.33	0.0291183	0.11	0
Tb927.5.2090	kinesin, putative	3657321	osm3-like kinesin, putative	binding (GO:5488)	GO:0005622~intracellular, GO:0005623~cell, GO:0005856~cytoskeleton, GO:0005874~microtubule, GO:0005875~microtubule associated complex, GO:0015630~microtubule cytoskeleton, GO:0032991~macromolecular complex, GO:0043226~organelle, GO:0043228~non-membrane-bound organelle, GO:0043229~intracellular organelle, GO:0043232~intracellular non-membrane-bound organelle, GO:0043234~protein complex, GO:0044422…	IPR001752 Kinesin, motor region,	PF00225 Kinesin,		1088		not in flagellum	2	cyskel	Tb927.5.2090	0.73	1.06	0.65	0.78	0.56	0.05	0.273434	0.02	0
Tb11.01.0380	protein kinase, putative	3665216	protein kinase, putative	kinesin ATP phosphohydrolase (plus-end-directed) (GO:0008574)		IPR000719 Protein kinase, core, IPR002290 Serine/threonine protein kinase, IPR008271 Serine/threonine protein kinase, active site,	PF00069 Pkinase,	tbr00562 Inositol phosphate metabolism, tbr00632 Benzoate degradation via CoA ligation, tbr04070 Phosphatidylinositol signaling system,	487		not in flagellum	2	cyskel	Tb11.01.0380	0.49	0.59	0.53	0.44	0.21	-0.43	0.416503	-0.04	0
Tb927.1.5060	variant surface glycoprotein (VSG)-related, putative	4357574										2	ES VSG	Tb927.1.5060	1.72	2.42	1.55	1.92	1.69	0.36	1.35292	0.36	0
Tb09.160.1040	hypothetical protein, unlikely	3659953	hypothetical protein						138		UTR Tb09.160.1060, not reg	2		Tb09.160.1040	0.93	1.26	0.75	1.48	1.04	0.22	0.393015	0.45	0
Tb09.160.3190	hypothetical protein, unlikely	record discontinued (3660201)									UTR Tb09.160.3160, not reg	2		Tb09.160.3190	0.72	1.07	0.6	0.73	0.43	-0.16	0.884216	0.21	0
Tb927.7.5210	hypothetical protein, conserved	3658730	hypothetical protein	hydrolase activity (GO:16787)		IPR002791 Protein of unknown function DUF89, IPR006384 HAD-superfamily hydrolase, subfamily IB, hypothetical 1,	PF01937 DUF89, PF06888 Put_Phosphatase,		898		homologue of YMR027W, unknown function, nucleus and cytoplasm	3	enz	Tb927.7.5210	-0.4	-0.35	-0.65	-0.43	-0.01	0.06	-0.350933	-0.18	0
Tb11.01.1465	nascent polypeptide associated complex alpha subunit, putative	3664310	nascent polypeptide associated complex alpha subunit, putative	transcription factor activity (GO:3700)	GO:0005622~intracellular, GO:0005623~cell, GO:0005737~cytoplasm, GO:0005854~nascent polypeptide-associated complex, GO:0032991~macromolecular complex, GO:0043234~protein complex, GO:0044424~intracellular part, GO:0044444~cytoplasmic part, GO:0044464~cell part, :::::	IPR002715 Nascent polypeptide-associated complex NAC,	PF01849 NAC,		101			3	glycBS	Tb11.01.1465	-0.82	-1	-1.54	-0.97	-0.52	-0.02	0.18704	0.04	0
Tb11.01.7800	nucleoside diphosphate kinase	3664503	nucleoside diphosphate kinase	transferase activity (GO:16740)	GO:0005622~intracellular, GO:0005623~cell, GO:0005634~nucleus, GO:0043226~organelle, GO:0043227~membrane-bound organelle, GO:0043229~intracellular organelle, GO:0043231~intracellular membrane-bound organelle, GO:0044424~intracellular part, GO:0044464~cell part, :::::	IPR001564 Nucleoside diphosphate kinase, core,	PF00334 NDK,	tbr00230 Purine metabolism, tbr00240 Pyrimidine metabolism,	153	11080591,	ATP from GTP	3	nucleotide	Tb11.01.7800	-0.35	-0.87	-0.92	-1.01	-0.35	-0.24	0.0772882	0.13	0
Tb927.2.4710	RNA-binding protein, putative	3655772		poly-pyrimidine tract binding (GO:8187)	GO:0005622~intracellular, GO:0005623~cell, GO:0005634~nucleus, GO:0005654~nucleoplasm, GO:0016604~nuclear body, GO:0016607~nuclear speck, GO:0031974~membrane-enclosed lumen, GO:0031981~nuclear lumen, GO:0043226~organelle, GO:0043227~membrane-bound organelle, GO:0043229~intracellular organelle, GO:0043231~intracellular membrane-bound organelle, GO:0043233~organelle lumen, GO:0044422~organelle part…						TRRM1	3	RBP	Tb927.2.4710	-0.08	-0.87	-0.75	-0.63	-0.27	0.08	-0.40719	0.03	0
Tb10.70.1670	40S ribosomal protein S10, putative	3661924	40s ribosomal protein s10, putative	structural constituent of ribosome (GO:3735)	GO:0005622~intracellular, GO:0005623~cell, GO:0005737~cytoplasm, GO:0044424~intracellular part, GO:0044464~cell part, :::::::::	IPR005326 Plectin/S10, N-terminal,	PF03501 S10_plectin,	tbr03010 Ribosome,	172			3	ribprot	Tb10.70.1670	-0.54	-0.81	-1.01	-0.53	-0.34	-0.16	0.0580456	0.02	0
Tb927.1.3180	40S ribosomal protein S11, putative	4357387		structural constituent of ribosome (GO:3735)								3	ribprot	Tb927.1.3180	-0.49	-0.96	-1.07	-0.74	-0.22	-0.1	0.128537	-0.14	0
Tb10.70.7695	40S ribosomal proteins S11, putative	3663111	40s ribosomal proteins s11, putative	structural constituent of ribosome (GO:3735)	GO:0000313~organellar ribosome, GO:0000314~organellar small ribosomal subunit, GO:0005622~intracellular, GO:0005623~cell, GO:0005737~cytoplasm, GO:0005829~cytosol, GO:0005830~cytosolic ribosome (sensu Eukaryota), GO:0005840~ribosome, GO:0005843~cytosolic small ribosomal subunit (sensu Eukaryota), GO:0015935~small ribosomal subunit, GO:0030529~ribonucleoprotein complex, GO:0032991~macromolecular c…	IPR000266 Ribosomal protein S17, IPR012340 Nucleic acid-binding, OB-fold,	PF00366 Ribosomal_S17,	tbr03010 Ribosome,	174			3	ribprot	Tb10.70.7695	-0.48	-0.86	-0.88	-0.74	-0.18	-0.23	-0.0621158	-0.16	0
Tb10.6k15.2050	40S ribosomal protein S12, putative	3662366	40s ribosomal protein s12, putative	structural constituent of ribosome (GO:3735)	GO:0005622~intracellular, GO:0005623~cell, GO:0005737~cytoplasm, GO:0005840~ribosome, GO:0030529~ribonucleoprotein complex, GO:0032991~macromolecular complex, GO:0043226~organelle, GO:0043228~non-membrane-bound organelle, GO:0043229~intracellular organelle, GO:0043232~intracellular non-membrane-bound organelle, GO:0044424~intracellular part, GO:0044444~cytoplasmic part, GO:0044464~cell part, :	IPR000530 Ribosomal protein S12e, IPR004038 Ribosomal protein L7Ae/L30e/S12e/Gadd45,	PF01248 Ribosomal_L7Ae,	tbr03010 Ribosome,	142			3	ribprot	Tb10.6k15.2050	-0.75	-1.2	-1.25	-1.27	-0.23	-0.4	0.0594684	-0.24	0
Tb927.3.4360	40S ribosomal protein S15a, putative	3656375	40s ribosomal protein s15a, putative	structural constituent of ribosome (GO:3735)	GO:0000313~organellar ribosome, GO:0000314~organellar small ribosomal subunit, GO:0005622~intracellular, GO:0005623~cell, GO:0005737~cytoplasm, GO:0005829~cytosol, GO:0005830~cytosolic ribosome (sensu Eukaryota), GO:0005840~ribosome, GO:0005843~cytosolic small ribosomal subunit (sensu Eukaryota), GO:0015935~small ribosomal subunit, GO:0030529~ribonucleoprotein complex, GO:0032991~macromolecular c…	IPR000630 Ribosomal protein S8,	PF00410 Ribosomal_S8,	tbr03010 Ribosome,	130			3	ribprot	Tb927.3.4360	-0.16	-0.84	-1.06	-0.86	-0.23	-0.11	0.435008	-0.04	0
Tb11.01.3676	40S ribosomal protein S17, putative	3665727	40s ribosomal protein s17, putative	structural constituent of ribosome (GO:3735)	GO:0005622~intracellular, GO:0005623~cell, GO:0005737~cytoplasm, GO:0005840~ribosome, GO:0030529~ribonucleoprotein complex, GO:0032991~macromolecular complex, GO:0043226~organelle, GO:0043228~non-membrane-bound organelle, GO:0043229~intracellular organelle, GO:0043232~intracellular non-membrane-bound organelle, GO:0044424~intracellular part, GO:0044444~cytoplasmic part, GO:0044464~cell part, :	IPR001210 Ribosomal protein S17e,	PF00833 Ribosomal_S17e,	tbr03010 Ribosome,	142			3	ribprot	Tb11.01.3676	-0.31	-0.55	-0.71	-0.74	-0.18	0.18	0.185987	-0.14	0
Tb10.61.1960	40S ribosomal protein S2, putative	3663096	40s ribosomal protein s2, putative	structural constituent of ribosome (GO:3735)	GO:0005622~intracellular, GO:0005623~cell, GO:0005737~cytoplasm, GO:0005829~cytosol, GO:0005830~cytosolic ribosome (sensu Eukaryota), GO:0005840~ribosome, GO:0005843~cytosolic small ribosomal subunit (sensu Eukaryota), GO:0015935~small ribosomal subunit, GO:0030529~ribonucleoprotein complex, GO:0032991~macromolecular complex, GO:0033279~ribosomal subunit, GO:0043226~organelle, GO:0043228~non-memb…	IPR000851 Ribosomal protein S5, IPR005324 Ribosomal protein S5, C-terminal, IPR005711 Ribosomal protein S5, eukaryotic/archaeal, IPR013810 Ribosomal protein S5, N-terminal, IPR014720 Double-stranded RNA-binding-like, IPR014721 Ribosomal protein S5 domain 2-type fold,	PF00333 Ribosomal_S5, PF03719 Ribosomal_S5_C,	tbr03010 Ribosome,	266			3	ribprot	Tb10.61.1960	-0.51	-0.87	-0.98	-0.89	-0.33	-0.09	0.00953892	-0.02	0
Tb10.70.7020	40S ribosomal protein S23, putative	3662341	40s ribosomal protein s23, putative	structural constituent of ribosome (GO:3735)	GO:0005622~intracellular, GO:0005623~cell, GO:0005737~cytoplasm, GO:0005829~cytosol, GO:0005830~cytosolic ribosome (sensu Eukaryota), GO:0005840~ribosome, GO:0005843~cytosolic small ribosomal subunit (sensu Eukaryota), GO:0015935~small ribosomal subunit, GO:0030529~ribonucleoprotein complex, GO:0032991~macromolecular complex, GO:0033279~ribosomal subunit, GO:0043226~organelle, GO:0043228~non-memb…	IPR005680 Ribosomal protein S23, eukaryotic/archaeal, IPR006032 Ribosomal protein S12/S23, IPR012340 Nucleic acid-binding, OB-fold,	PF00164 Ribosomal_S12,	tbr03010 Ribosome,	143			3	ribprot	Tb10.70.7020	-0.26	-0.98	-0.85	-0.83	-0.29	0.06	0.173606	-0.07	0
Tb927.3.1370	40S ribosomal protein S25, putative	3656068	40s ribosomal protein s25, putative	structural constituent of ribosome (GO:3735)	GO:0005622~intracellular, GO:0005623~cell, GO:0005737~cytoplasm, GO:0005840~ribosome, GO:0030529~ribonucleoprotein complex, GO:0032991~macromolecular complex, GO:0043226~organelle, GO:0043228~non-membrane-bound organelle, GO:0043229~intracellular organelle, GO:0043232~intracellular non-membrane-bound organelle, GO:0044424~intracellular part, GO:0044444~cytoplasmic part, GO:0044464~cell part, :	IPR004977 Ribosomal protein S25,	PF03297 Ribosomal_S25,	tbr03010 Ribosome,	113			3	ribprot	Tb927.3.1370	-0.21	-0.67	-0.56	-0.8	-0.52	-0.11	0.0590659	-0.28	0
Tb10.26.0370	40S ribosomal protein S3, putative	3662466	40s ribosomal protein s3, putative	structural constituent of ribosome (GO:3735)	GO:0005622~intracellular, GO:0005623~cell, GO:0005737~cytoplasm, GO:0005829~cytosol, GO:0005830~cytosolic ribosome (sensu Eukaryota), GO:0005840~ribosome, GO:0005843~cytosolic small ribosomal subunit (sensu Eukaryota), GO:0015935~small ribosomal subunit, GO:0030529~ribonucleoprotein complex, GO:0032991~macromolecular complex, GO:0033279~ribosomal subunit, GO:0043226~organelle, GO:0043228~non-memb…	IPR001351 Ribosomal protein S3, C-terminal, IPR004044 K Homology, type 2, IPR005703 Ribosomal protein S3, eukaryotic/archaeal,	PF00189 Ribosomal_S3_C, PF07650 KH_2,	tbr03010 Ribosome,	214			3	ribprot	Tb10.26.0370	-0.47	-0.93	-1.03	-0.78	-0.32	-0.06	-0.0316695	-0.19	0
Tb10.70.3360	40S ribosomal protein S3a, putative	3662991	40s ribosomal protein s3a, putative	structural constituent of ribosome (GO:3735)	GO:0005622~intracellular, GO:0005623~cell, GO:0005737~cytoplasm, GO:0005840~ribosome, GO:0030529~ribonucleoprotein complex, GO:0032991~macromolecular complex, GO:0043226~organelle, GO:0043228~non-membrane-bound organelle, GO:0043229~intracellular organelle, GO:0043232~intracellular non-membrane-bound organelle, GO:0044424~intracellular part, GO:0044444~cytoplasmic part, GO:0044464~cell part, :	IPR001593 Ribosomal protein S3Ae,	PF01015 Ribosomal_S3Ae,	tbr03010 Ribosome,	256			3	ribprot	Tb10.70.3360	-0.2	-0.56	-0.78	-0.63	-0.37	0.07	0.117931	-0.08	0
Tb09.244.2630	40S ribosomal protein S6, putative	3661215	40s ribosomal protein s6, putative	structural constituent of ribosome (GO:3735)	GO:0005622~intracellular, GO:0005623~cell, GO:0005737~cytoplasm, GO:0005840~ribosome, GO:0030529~ribonucleoprotein complex, GO:0032991~macromolecular complex, GO:0043226~organelle, GO:0043228~non-membrane-bound organelle, GO:0043229~intracellular organelle, GO:0043232~intracellular non-membrane-bound organelle, GO:0044424~intracellular part, GO:0044444~cytoplasmic part, GO:0044464~cell part, :	IPR001377 Ribosomal protein S6e, IPR014401 Ribosomal protein S6, eukaryotic,	PF01092 Ribosomal_S6e,	tbr03010 Ribosome,	250			3	ribprot	Tb09.244.2630	-0.53	-1.13	-1.09	-1.16	-0.09	-0.09	-0.0486462	-0.18	0
Tb10.100.0080	40S ribosomal protein S6, putative	3661495	40s ribosomal protein s6, putative	structural constituent of ribosome (GO:3735)	GO:0005622~intracellular, GO:0005623~cell, GO:0005737~cytoplasm, GO:0005840~ribosome, GO:0030529~ribonucleoprotein complex, GO:0032991~macromolecular complex, GO:0043226~organelle, GO:0043228~non-membrane-bound organelle, GO:0043229~intracellular organelle, GO:0043232~intracellular non-membrane-bound organelle, GO:0044424~intracellular part, GO:0044444~cytoplasmic part, GO:0044464~cell part, :	IPR001377 Ribosomal protein S6e, IPR014401 Ribosomal protein S6, eukaryotic,	PF01092 Ribosomal_S6e,	tbr03010 Ribosome,	250			3	ribprot	Tb10.100.0080	-0.49	-1.05	-0.95	-0.87	-0.15	-0.1	0.104477	-0.03	0
Tb11.46.0001	60S acidic ribosomal subunit protein, putative	3664259	60s acidic ribosomal subunit protein, putative	structural constituent of ribosome (GO:3735)	GO:0005622~intracellular, GO:0005623~cell, GO:0005737~cytoplasm, GO:0005840~ribosome, GO:0015934~large ribosomal subunit, GO:0030529~ribonucleoprotein complex, GO:0032991~macromolecular complex, GO:0033279~ribosomal subunit, GO:0043226~organelle, GO:0043228~non-membrane-bound organelle, GO:0043229~intracellular organelle, GO:0043232~intracellular non-membrane-bound organelle, GO:0044422~organelle…	IPR001790 Ribosomal protein L10, IPR001813 Ribosomal protein 60S,	PF00428 Ribosomal_60s, PF00466 Ribosomal_L10,	tbr03010 Ribosome,	324			3	ribprot	Tb11.46.0001	-0.37	-0.86	-0.86	-0.78	0.02	-0.14	0.114246	0.11	0
Tb09.160.5580	60S ribosomal protein L11, putative	3660450	60s ribosomal protein l11, putative	structural constituent of ribosome (GO:3735)	GO:0000313~organellar ribosome, GO:0000315~organellar large ribosomal subunit, GO:0005622~intracellular, GO:0005623~cell, GO:0005737~cytoplasm, GO:0005829~cytosol, GO:0005830~cytosolic ribosome (sensu Eukaryota), GO:0005840~ribosome, GO:0005842~cytosolic large ribosomal subunit (sensu Eukaryota), GO:0015934~large ribosomal subunit, GO:0030529~ribonucleoprotein complex, GO:0032991~macromolecular c…	IPR002132 Ribosomal protein L5,	PF00281 Ribosomal_L5, PF00673 Ribosomal_L5_C,	tbr03010 Ribosome,	194			3	ribprot	Tb09.160.5580	-0.19	-0.88	-0.84	-0.76	0.12	-0.02	0.186586	0.02	0
Tb927.8.6030	60S ribosomal protein L12, putative	3659607	60s ribosomal protein l12, putative	structural constituent of ribosome (GO:3735)	GO:0005622~intracellular, GO:0005623~cell, GO:0005737~cytoplasm, GO:0005840~ribosome, GO:0030529~ribonucleoprotein complex, GO:0032991~macromolecular complex, GO:0043226~organelle, GO:0043228~non-membrane-bound organelle, GO:0043229~intracellular organelle, GO:0043232~intracellular non-membrane-bound organelle, GO:0044424~intracellular part, GO:0044444~cytoplasmic part, GO:0044464~cell part, :	IPR000911 Ribosomal protein L11,	PF00298 Ribosomal_L11, PF03946 Ribosomal_L11_N,	tbr03010 Ribosome,	164			3	ribprot	Tb927.8.6030	-0.22	-0.5	-0.6	-0.63	-0.17	-0.06	0.329361	-0.1	0
Tb10.61.2090	60S ribosomal protein L17, putative	3661778	60s ribosomal protein l17, putative	structural constituent of ribosome (GO:3735)	GO:0005622~intracellular, GO:0005623~cell, GO:0005737~cytoplasm, GO:0005829~cytosol, GO:0005830~cytosolic ribosome (sensu Eukaryota), GO:0005840~ribosome, GO:0005842~cytosolic large ribosomal subunit (sensu Eukaryota), GO:0015934~large ribosomal subunit, GO:0030529~ribonucleoprotein complex, GO:0032991~macromolecular complex, GO:0033279~ribosomal subunit, GO:0043226~organelle, GO:0043228~non-memb…	IPR001063 Ribosomal protein L22/L17, IPR005721 Ribosomal protein L22/L17, eukaryotic/archaeal,	PF00237 Ribosomal_L22,	tbr03010 Ribosome,	166			3	ribprot	Tb10.61.2090	-0.51	-0.84	-0.66	-0.99	-0.27	-0.13	0.0709288	-0.26	0
Tb11.02.2430	60S ribosomal protein L17, putative	3664907	60s ribosomal protein l17, putative	structural constituent of ribosome (GO:3735)	GO:0005622~intracellular, GO:0005623~cell, GO:0005737~cytoplasm, GO:0005829~cytosol, GO:0005830~cytosolic ribosome (sensu Eukaryota), GO:0005840~ribosome, GO:0005842~cytosolic large ribosomal subunit (sensu Eukaryota), GO:0015934~large ribosomal subunit, GO:0030529~ribonucleoprotein complex, GO:0032991~macromolecular complex, GO:0033279~ribosomal subunit, GO:0043226~organelle, GO:0043228~non-memb…	IPR001063 Ribosomal protein L22/L17, IPR005721 Ribosomal protein L22/L17, eukaryotic/archaeal,	PF00237 Ribosomal_L22,	tbr03010 Ribosome,	166			3	ribprot	Tb11.02.2430	-0.71	-1.05	-1.05	-1.12	-0.49	-0.09	0.0837233	-0.35	0
Tb10.6k15.0410	60S ribosomal protein L18, putative	3661727	60s ribosomal protein l18, putative	structural constituent of ribosome (GO:3735)	GO:0005622~intracellular, GO:0005623~cell, GO:0005737~cytoplasm, GO:0005840~ribosome, GO:0030529~ribonucleoprotein complex, GO:0032991~macromolecular complex, GO:0043226~organelle, GO:0043228~non-membrane-bound organelle, GO:0043229~intracellular organelle, GO:0043232~intracellular non-membrane-bound organelle, GO:0044424~intracellular part, GO:0044444~cytoplasmic part, GO:0044464~cell part, :	IPR000039 Ribosomal protein L18e,	PF00828 Ribosomal_L18e,	tbr03010 Ribosome,	193	8950179,		3	ribprot	Tb10.6k15.0410	-0.62	-0.8	-0.87	-0.86	-0.1	-0.24	-0.0288999	-0.09	0
Tb10.70.3510	60S ribosomal protein L18a, putative	3662334	ribosomal protein l18, putative	structural constituent of ribosome (GO:3735)	GO:0005622~intracellular, GO:0005623~cell, GO:0005737~cytoplasm, GO:0005840~ribosome, GO:0030529~ribonucleoprotein complex, GO:0032991~macromolecular complex, GO:0043226~organelle, GO:0043228~non-membrane-bound organelle, GO:0043229~intracellular organelle, GO:0043232~intracellular non-membrane-bound organelle, GO:0044424~intracellular part, GO:0044444~cytoplasmic part, GO:0044464~cell part, :	IPR002670 Ribosomal protein L18ae,	PF01775 Ribosomal_L18ae,	tbr03010 Ribosome,	179			3	ribprot	Tb10.70.3510	-0.49	-0.76	-0.91	-0.7	-0.17	0.07	-0.0231922	-0.12	0
Tb927.5.1110	60S ribosomal protein L2, putative,60S ribosomal protein L8, putative	3657206	60s ribosomal protein l2, putative	structural constituent of ribosome (GO:3735)	GO:0005622~intracellular, GO:0005623~cell, GO:0005737~cytoplasm, GO:0005840~ribosome, GO:0030529~ribonucleoprotein complex, GO:0032991~macromolecular complex, GO:0043226~organelle, GO:0043228~non-membrane-bound organelle, GO:0043229~intracellular organelle, GO:0043232~intracellular non-membrane-bound organelle, GO:0044424~intracellular part, GO:0044444~cytoplasmic part, GO:0044464~cell part, :	IPR002171 Ribosomal protein L2, IPR012340 Nucleic acid-binding, OB-fold, IPR014726 Ribosomal protein L2, domain 3,	PF00181 Ribosomal_L2, PF03947 Ribosomal_L2_C,		260			3	ribprot	Tb927.5.1110	-0.46	-0.68	-0.85	-0.65	-0.33	-0.16	0.142744	-0.23	0
Tb11.50.0005	ribosomal protein L21E (60S), putative	3665532	ribosomal protein l21e (60s), putative	structural constituent of ribosome (GO:3735)	GO:0005622~intracellular, GO:0005623~cell, GO:0005737~cytoplasm, GO:0005840~ribosome, GO:0030529~ribonucleoprotein complex, GO:0032991~macromolecular complex, GO:0043226~organelle, GO:0043228~non-membrane-bound organelle, GO:0043229~intracellular organelle, GO:0043232~intracellular non-membrane-bound organelle, GO:0044424~intracellular part, GO:0044444~cytoplasmic part, GO:0044464~cell part, :	IPR001147 Ribosomal protein L21e,	PF01157 Ribosomal_L21e,	tbr03010 Ribosome,	159			3	ribprot	Tb11.50.0005	-0.47	-0.89	-1.17	-0.95	-0.43	-0.52	0.122656	-0.22	0
Tb10.70.1540	60S ribosomal protein L24, putative	3662827	60s ribosomal protein l24, putative	structural constituent of ribosome (GO:3735)	GO:0005622~intracellular, GO:0005623~cell, GO:0005737~cytoplasm, GO:0005840~ribosome, GO:0030529~ribonucleoprotein complex, GO:0032991~macromolecular complex, GO:0043226~organelle, GO:0043228~non-membrane-bound organelle, GO:0043229~intracellular organelle, GO:0043232~intracellular non-membrane-bound organelle, GO:0044424~intracellular part, GO:0044444~cytoplasmic part, GO:0044464~cell part, :	IPR000988 Ribosomal protein L24e,	PF01246 Ribosomal_L24e,	tbr03010 Ribosome,	125	10428636,		3	ribprot	Tb10.70.1540	-0.35	-0.54	-1.05	-0.53	-0.21	0.04	0.236746	-0.27	0
Tb927.8.6180	60S ribosomal protein L26, putative	3659624	60s ribosomal protein l26, putative	structural constituent of ribosome (GO:3735)	GO:0005622~intracellular, GO:0005623~cell, GO:0005737~cytoplasm, GO:0005829~cytosol, GO:0005830~cytosolic ribosome (sensu Eukaryota), GO:0005840~ribosome, GO:0005842~cytosolic large ribosomal subunit (sensu Eukaryota), GO:0015934~large ribosomal subunit, GO:0030529~ribonucleoprotein complex, GO:0032991~macromolecular complex, GO:0033279~ribosomal subunit, GO:0043226~organelle, GO:0043228~non-memb…	IPR005756 Ribosomal protein L26, eukaryotic/archaeal, IPR005824 KOW, IPR014723 Ribosomal protein L24, SH3-like,	PF00467 KOW,	tbr03010 Ribosome,	143			3	ribprot	Tb927.8.6180	-0.61	-0.81	-0.72	-0.86	0.1	-0.08	-0.067492	-0.3	0
Tb09.211.4850	60S ribosomal protein L26, putative	3661134	60s ribosomal protein l26, putative	structural constituent of ribosome (GO:3735)	GO:0005622~intracellular, GO:0005623~cell, GO:0005737~cytoplasm, GO:0005829~cytosol, GO:0005830~cytosolic ribosome (sensu Eukaryota), GO:0005840~ribosome, GO:0005842~cytosolic large ribosomal subunit (sensu Eukaryota), GO:0015934~large ribosomal subunit, GO:0030529~ribonucleoprotein complex, GO:0032991~macromolecular complex, GO:0033279~ribosomal subunit, GO:0043226~organelle, GO:0043228~non-memb…	IPR005756 Ribosomal protein L26, eukaryotic/archaeal, IPR005824 KOW, IPR014723 Ribosomal protein L24, SH3-like,	PF00467 KOW,	tbr03010 Ribosome,	143			3	ribprot	Tb09.211.4850	-0.67	-0.83	-1	-1.43	-0.16	-0.14	-0.0265653	-0.19	0
Tb09.244.2590	60S ribosomal protein L32	3661219	60s ribosomal protein l32	structural constituent of ribosome (GO:3735)	GO:0005622~intracellular, GO:0005623~cell, GO:0005737~cytoplasm, GO:0005840~ribosome, GO:0030529~ribonucleoprotein complex, GO:0032991~macromolecular complex, GO:0043226~organelle, GO:0043228~non-membrane-bound organelle, GO:0043229~intracellular organelle, GO:0043232~intracellular non-membrane-bound organelle, GO:0044424~intracellular part, GO:0044444~cytoplasmic part, GO:0044464~cell part, :	IPR001515 Ribosomal protein L32e,	PF01655 Ribosomal_L32e,	tbr03010 Ribosome,	132			3	ribprot	Tb09.244.2590	-0.31	-0.87	-1.03	-0.77	-0.44	-0.08	0.0222385	-0.15	0
Tb11.01.1480	60S ribosomal protein L34, putative	3664313	60s ribosomal protein l34, putative	structural constituent of ribosome (GO:3735)	GO:0005622~intracellular, GO:0005623~cell, GO:0005737~cytoplasm, GO:0005840~ribosome, GO:0030529~ribonucleoprotein complex, GO:0032991~macromolecular complex, GO:0043226~organelle, GO:0043228~non-membrane-bound organelle, GO:0043229~intracellular organelle, GO:0043232~intracellular non-membrane-bound organelle, GO:0044424~intracellular part, GO:0044444~cytoplasmic part, GO:0044464~cell part, :	IPR008195 Ribosomal protein L34e,	PF01199 Ribosomal_L34e,	tbr03010 Ribosome,	170			3	ribprot	Tb11.01.1480	-0.44	-0.74	-0.87	-0.7	-0.34	0.2	0.197284	-0.12	0
Tb927.4.2180	60S ribosomal protein L35A, putative	3656748	60s ribosomal protein l35a, putative	structural constituent of ribosome (GO:3735)	GO:0005622~intracellular, GO:0005623~cell, GO:0005737~cytoplasm, GO:0005840~ribosome, GO:0030529~ribonucleoprotein complex, GO:0032991~macromolecular complex, GO:0043226~organelle, GO:0043228~non-membrane-bound organelle, GO:0043229~intracellular organelle, GO:0043232~intracellular non-membrane-bound organelle, GO:0044424~intracellular part, GO:0044444~cytoplasmic part, GO:0044464~cell part, :	IPR001780 Ribosomal protein L35Ae,	PF01247 Ribosomal_L35Ae,	tbr03010 Ribosome,	149			3	ribprot	Tb927.4.2180	-0.7	-1.03	-1.14	-1	-0.36	-0.28	0.0436782	-0.09	0
Tb927.3.5050	60S ribosomal protein L4	3656445	60s ribosomal protein l4	structural constituent of ribosome (GO:3735)	GO:0005622~intracellular, GO:0005623~cell, GO:0005737~cytoplasm, GO:0005840~ribosome, GO:0030529~ribonucleoprotein complex, GO:0032991~macromolecular complex, GO:0043226~organelle, GO:0043228~non-membrane-bound organelle, GO:0043229~intracellular organelle, GO:0043232~intracellular non-membrane-bound organelle, GO:0044424~intracellular part, GO:0044444~cytoplasmic part, GO:0044464~cell part, :	IPR002136 Ribosomal protein L4/L1e, IPR013000 Ribosomal protein L4/L1e, eukaryotic/archaeal,	PF00573 Ribosomal_L4,	tbr03010 Ribosome,	374			3	ribprot	Tb927.3.5050	-0.57	-0.81	-0.85	-0.73	0.21	-0.08	-0.0274067	-0.09	0
Tb09.244.2730	60S ribosomal protein L5, putative	3661200	60s ribosomal protein l5, putative	structural constituent of ribosome (GO:3735)	GO:0005622~intracellular, GO:0005623~cell, GO:0005737~cytoplasm, GO:0005840~ribosome, GO:0030529~ribonucleoprotein complex, GO:0032991~macromolecular complex, GO:0043226~organelle, GO:0043228~non-membrane-bound organelle, GO:0043229~intracellular organelle, GO:0043232~intracellular non-membrane-bound organelle, GO:0044424~intracellular part, GO:0044444~cytoplasmic part, GO:0044464~cell part, :	IPR005484 Ribosomal protein L18/L5, IPR005485 Ribosomal protein L5, eukaryotic,	PF00861 Ribosomal_L18p,	tbr03010 Ribosome,	308			3	ribprot	Tb09.244.2730	-0.42	-0.83	-0.84	-0.94	-0.21	-0.23	-0.0259618	-0.23	0
Tb10.26.0560	60S ribosomal protein L6, putative	3661624	60s ribosomal protein l6, putative	structural constituent of ribosome (GO:3735)	GO:0000313~organellar ribosome, GO:0000315~organellar large ribosomal subunit, GO:0005622~intracellular, GO:0005623~cell, GO:0005737~cytoplasm, GO:0005829~cytosol, GO:0005830~cytosolic ribosome (sensu Eukaryota), GO:0005840~ribosome, GO:0005842~cytosolic large ribosomal subunit (sensu Eukaryota), GO:0015934~large ribosomal subunit, GO:0030529~ribonucleoprotein complex, GO:0032991~macromolecular c…	IPR000915 Ribosomal protein L6E, IPR005824 KOW,	PF00467 KOW, PF01159 Ribosomal_L6e,	tbr03010 Ribosome,	192			3	ribprot	Tb10.26.0560	-0.48	-1.14	-1.16	-0.97	-0.27	-0.32	0.0346297	-0.16	0
Tb927.4.1100	ribosomal protein L21E (60S), putative	3656633	ribosomal protein l21e (60s), putative		GO:0005622~intracellular, GO:0005623~cell, GO:0005737~cytoplasm, GO:0005840~ribosome, GO:0030529~ribonucleoprotein complex, GO:0032991~macromolecular complex, GO:0043226~organelle, GO:0043228~non-membrane-bound organelle, GO:0043229~intracellular organelle, GO:0043232~intracellular non-membrane-bound organelle, GO:0044424~intracellular part, GO:0044444~cytoplasmic part, GO:0044464~cell part, :	IPR001147 Ribosomal protein L21e,	PF01157 Ribosomal_L21e,	tbr03010 Ribosome,	159			3	ribprot	Tb927.4.1100	-0.4	-0.78	-0.99	-1.05	-0.38	-0.41	0.0660288	-0.14	0
Tb927.6.5040	ribosomal protein L15, putative	3658142	ribosomal protein l15, putative	structural constituent of ribosome (GO:3735)	GO:0005622~intracellular, GO:0005623~cell, GO:0005737~cytoplasm, GO:0005840~ribosome, GO:0030529~ribonucleoprotein complex, GO:0032991~macromolecular complex, GO:0043226~organelle, GO:0043228~non-membrane-bound organelle, GO:0043229~intracellular organelle, GO:0043232~intracellular non-membrane-bound organelle, GO:0044424~intracellular part, GO:0044444~cytoplasmic part, GO:0044464~cell part, :	IPR000439 Ribosomal protein L15e,	PF00827 Ribosomal_L15e,	tbr03010 Ribosome,	204			3	ribprot	Tb927.6.5040	-0.4	-0.71	-0.78	-0.76	-0.17	-0.23	-0.0841872	-0.11	0
Tb11.01.5720	ribosomal protein L18, putative	3665177	ribosomal protein l18, putative	structural constituent of ribosome (GO:3735)	GO:0005622~intracellular, GO:0005623~cell, GO:0005737~cytoplasm, GO:0005840~ribosome, GO:0030529~ribonucleoprotein complex, GO:0032991~macromolecular complex, GO:0043226~organelle, GO:0043228~non-membrane-bound organelle, GO:0043229~intracellular organelle, GO:0043232~intracellular non-membrane-bound organelle, GO:0044424~intracellular part, GO:0044444~cytoplasmic part, GO:0044464~cell part, :	IPR002670 Ribosomal protein L18ae,	PF01775 Ribosomal_L18ae,	tbr03010 Ribosome,	179			3	ribprot	Tb11.01.5720	-0.48	-0.78	-0.75	-0.81	0.01	-0.23	0.24626	-0.11	0
Tb927.4.1860	ribosomal protein S19, putative	3656713	ribosomal protein s19, putative	structural constituent of ribosome (GO:3735)	GO:0005622~intracellular, GO:0005623~cell, GO:0005737~cytoplasm, GO:0005840~ribosome, GO:0030529~ribonucleoprotein complex, GO:0032991~macromolecular complex, GO:0043226~organelle, GO:0043228~non-membrane-bound organelle, GO:0043229~intracellular organelle, GO:0043232~intracellular non-membrane-bound organelle, GO:0044424~intracellular part, GO:0044444~cytoplasmic part, GO:0044464~cell part, :	IPR001266 Ribosomal protein S19e,	PF01090 Ribosomal_S19e,	tbr03010 Ribosome,	167			3	ribprot	Tb927.4.1860	-0.69	-0.98	-1.05	-1.19	-0.24	-0.11	-0.0568009	-0.02	0
Tb11.01.0355	ribosomal protein S26, putative	3665901	ribosomal protein s26, putative	structural constituent of ribosome (GO:3735)	GO:0005622~intracellular, GO:0005623~cell, GO:0005737~cytoplasm, GO:0005840~ribosome, GO:0030529~ribonucleoprotein complex, GO:0032991~macromolecular complex, GO:0043226~organelle, GO:0043228~non-membrane-bound organelle, GO:0043229~intracellular organelle, GO:0043232~intracellular non-membrane-bound organelle, GO:0044424~intracellular part, GO:0044444~cytoplasmic part, GO:0044464~cell part, :	IPR000892 Ribosomal protein S26e,	PF01283 Ribosomal_S26e,	tbr03010 Ribosome,	111			3	ribprot	Tb11.01.0355	-0.46	-0.77	-0.94	-0.82	-0.4	-0.28	0	-0.1	0
Tb10.70.2170	ubiquitin/ribosomal protein S27a, putative	3663084	ubiquitin/ribosomal protein s27a, putative	structural constituent of ribosome (GO:3735)	GO:0005622~intracellular, GO:0005623~cell, GO:0005737~cytoplasm, GO:0005840~ribosome, GO:0030529~ribonucleoprotein complex, GO:0032991~macromolecular complex, GO:0043226~organelle, GO:0043228~non-membrane-bound organelle, GO:0043229~intracellular organelle, GO:0043232~intracellular non-membrane-bound organelle, GO:0044424~intracellular part, GO:0044444~cytoplasmic part, GO:0044464~cell part, :	IPR002906 Ribosomal protein S27a,	PF01599 Ribosomal_S27,	tbr03010 Ribosome,	151			3	ribprot	Tb10.70.2170	-0.33	-0.78	-0.69	-0.72	-0.1	-0.2	0.237083	0.17	0
Tb927.7.3680	ubiquitin/ribosomal protein S27a, putative	3658581	ubiquitin/ribosomal protein s27a, putative	structural constituent of ribosome (GO:3735)	GO:0005622~intracellular, GO:0005623~cell, GO:0005737~cytoplasm, GO:0005840~ribosome, GO:0030529~ribonucleoprotein complex, GO:0032991~macromolecular complex, GO:0043226~organelle, GO:0043228~non-membrane-bound organelle, GO:0043229~intracellular organelle, GO:0043232~intracellular non-membrane-bound organelle, GO:0044424~intracellular part, GO:0044444~cytoplasmic part, GO:0044464~cell part, :	IPR000626 Ubiquitin, IPR002906 Ribosomal protein S27a,	PF00240 ubiquitin, PF01599 Ribosomal_S27,	tbr03010 Ribosome,	153			3	ribprot	Tb927.7.3680	-0.58	-0.57	-1.02	-0.7	-0.33	0.25	0.0803643	-0.17	0
Tb11.01.3170	guanine nucleotide-binding protein beta subunit-like protein,activated protein kinase c receptor	3665042	activated protein kinase c receptor homolog	protein kinase C binding (GO:5080)		IPR001680 WD40 repeat,	PF00400 WD40,		318	10200516,		3	signal K	Tb11.01.3170	-0.4	-0.99	-0.67	-0.97	-0.29	-0.13	0.193638	-0.26	0
Tb927.8.6110	hypothetical protein, conserved	3659612	hypothetical protein	hydroxymethylglutaryl-CoA synthase activity (GO:4421)		IPR005479 Carbamoyl-phosphate synthase L chain, ATP-binding, IPR013528 Hydroxymethylglutaryl-coenzyme A synthase, N-terminal,	PF01154 HMG_CoA_synt_N, PF02786 CPSase_L_D2, PF08540 HMG_CoA_synt_C,	tbr00072 Synthesis and degradation of ketone bodies, tbr00280 Valine, leucine and isoleucine degradation, tbr00650 Butanoate metabolism,	499		56% mitochondrial, ketone bodies and Val, Leu Ile degradation	3	sterol	Tb927.8.6110	-0.99	-1.29	-1.32	-1.37	-0.05	0	-0.287209	-0.06	0
Tb11.03.0410	eukaryotic translation initiation factor 5a, putative	3665847	eukaryotic translation initiation factor 5a, putative	translation initiation factor activity (GO:3743)	GO:0005622~intracellular, GO:0005623~cell, GO:0005737~cytoplasm, GO:0044424~intracellular part, GO:0044464~cell part, :::::::::	IPR001884 Eukaryotic initiation factor 5A hypusine (eIF-5A), IPR012340 Nucleic acid-binding, OB-fold, IPR014722 Translation protein SH3-like, subgroup,	PF01287 eIF-5a,		166			3	translation	Tb11.03.0410	-0.57	-0.86	-1.46	-0.83	-0.58	0.08	0.00993254	-0.1	0
Tb927.1.1270	homocysteine S-methyltransferase, putative	4357202		transferase activity (GO:16740)								3	aminoacid	Tb927.1.1270	0.08	-0.21	-0.67	-0.15	0.38	0.3	0.0285909	0.16	0
Tb927.5.470	transporter, putative	3657157	transporter, putative	transporter activity (GO:5215)		IPR011701 Major facilitator superfamily MFS-1,	PF07690 MFS_1,		547			3	transporter	Tb927.5.470	-0.28	-0.41	-0.69	-0.58	0.26	-0.11	-0.271438	-0.14	0
Tb10.6k15.2040	hexose transporter,glucose transporter 1B	3662367	hexose transporter	sugar transmembrane transporter activity (GO:51119)	GO:0005623~cell, GO:0016020~membrane, GO:0016021~integral to membrane, GO:0031224~intrinsic to membrane, GO:0044425~membrane part, GO:0044464~cell part, ::::::::	IPR003663 Sugar transporter, IPR005828 General substrate transporter, IPR007114 Major facilitator superfamily,	PF00083 Sugar_tr,		527	8423781,		3	transporter	Tb10.6k15.2040	-0.49	-0.42	-1.05	-1.1	0.03	-0.07	-0.313407	-0.03	0
Tb927.7.2160	hypothetical protein, conserved	3658425	hypothetical protein						341		no yeast homologue	3		Tb927.7.2160	-0.12	-0.75	-0.66	-0.84	0.06	-0.07	0.0396921	0.03	0
Tb927.8.7650	amino acid transporter, putative	3659776	amino acid transporter, putative	transporter activity (GO:5215)	GO:0005623~cell, GO:0016020~membrane, GO:0044464~cell part, :::::::::::	IPR013057 Amino acid transporter, transmembrane,	PF01490 Aa_trans,		466		AATP1-related	4	AAT	Tb927.8.7650	-0.56	-0.9	-0.1	-0.32	0.12	0.13	-0.0569367	-0.02	0
Tb927.8.7620	amino acid transporter 1, putative	3659768	amino acid transporter 1, putative	transporter activity (GO:5215)	GO:0005623~cell, GO:0016020~membrane, GO:0044464~cell part, :::::::::::	IPR013057 Amino acid transporter, transmembrane,	PF01490 Aa_trans,		467		AATP1	4	AAT	Tb927.8.7620	-0.51	-0.68	-0.13	-0.08	0.3	-0.06	-0.0833666	-0.04	0
Tb927.2.5610	hypothetical protein, conserved	3655862		single-stranded DNA binding (GO:3697)								4	DNA	Tb927.2.5610	-0.89	-1.04	-0.57	-0.12	0.15	0.04	-0.0269735	0.1	0
Tb927.5.330	receptor-type adenylate cyclase GRESAG 4, putative,adenylyl cyclase, putative,ATP pyrophosphate-lyase, putative	3657134	receptor-type adenylate cyclase gresag 4, putative	lyase activity (GO:16829)	GO:0005623~cell, GO:0016020~membrane, GO:0016021~integral to membrane, GO:0031224~intrinsic to membrane, GO:0044425~membrane part, GO:0044464~cell part, ::::::::	IPR001054 Adenylyl cyclase class-3/4/guanylyl cyclase,	PF00211 Guanylate_cyc,	tbr00230 Purine metabolism,	1207			4	ES 4	Tb927.5.330	-2.05	-2.09	-0.92	-0.46	0.28	-0.04	-0.188162	0.12	0
Tb927.5.320	receptor-type adenylate cyclase GRESAG 4, putative,adenylyl cyclase, putative	3657141	receptor-type adenylate cyclase gresag 4, putative	lyase activity (GO:16829)	GO:0005623~cell, GO:0016020~membrane, GO:0016021~integral to membrane, GO:0031224~intrinsic to membrane, GO:0044425~membrane part, GO:0044464~cell part, ::::::::	IPR001054 Adenylyl cyclase class-3/4/guanylyl cyclase,	PF00211 Guanylate_cyc,	tbr00230 Purine metabolism,	1236			4	ES 4	Tb927.5.320	-1.18	-1.07	-0.39	-0.32	0.26	-0.05	-0.17402	0	0
Tb927.8.6170	transketolase, putative	3659620	transketolase, putative	catalytic activity (GO:3824)	GO:0005622~intracellular, GO:0005623~cell, GO:0005737~cytoplasm, GO:0044424~intracellular part, GO:0044464~cell part, :::::::::	IPR005474 Transketolase, N-terminal, IPR005475 Transketolase, central region, IPR005476 Transketolase, C-terminal, IPR005478 Bacterial transketolase,	PF00456 Transketolase_N, PF02779 Transket_pyr, PF02780 Transketolase_C,	tbr00030 Pentose phosphate pathway, tbr00710 Carbon fixation,	669		pentose phosphate pathway (cyto)	4	glyc PPP	Tb927.8.6170	-2.92	-2.64	-1.56	-0.76	-0.08	-0.07	-0.434804	-0.16	0
Tb10.61.2130	ATP-dependent DEAD/H RNA helicase, putative	3661863	atp-dependent dead/h rna helicase, putative	ATP-dependent RNA helicase activity (GO:4004)		IPR000629 RNA helicase, ATP-dependent, DEAD-box type, IPR001650 DNA/RNA helicase, C-terminal, IPR011545 DNA/RNA helicase, DEAD/DEAH box type, N-terminal, IPR014001 DEAD-like helicase, N-terminal, IPR014014 RNA helicase, DEAD-box type, Q motif, IPR014021 Helicase, superfamily 1 and 2, ATP-binding,	PF00270 DEAD, PF00271 Helicase_C,		660			4	helicase	Tb10.61.2130	-0.39	-0.44	-0.01	0.09	0.3	0.18	-0.181197	0.08	0
Tb11.01.3550	2-oxoglutarate dehydrogenase E2 component, putative	3665072	2-oxoglutarate dehydrogenase, e2 component, dihydrolipoamide succinyltransferase, putative	acyltransferase activity (GO:8415)	GO:0005622~intracellular, GO:0005623~cell, GO:0032991~macromolecular complex, GO:0043234~protein complex, GO:0044424~intracellular part, GO:0044464~cell part, GO:0045252~oxoglutarate dehydrogenase complex, :::::::	IPR000089 Biotin/lipoyl attachment, IPR001078 Catalytic domain of components of various dehydrogenase complexes, IPR006255 Dihydrolipoamide succinyltransferase,	PF00198 2-oxoacid_dh, PF00364 Biotin_lipoyl,	tbr00020 Citrate cycle (TCA cycle), tbr00310 Lysine degradation,	383		citric acid cycle	4	mit CAC	Tb11.01.3550	-1.73	-1.37	-0.58	-0.02	0.66	0.31	0.125877	-0.02	0
Tb10.6k15.3250	succinyl-CoA ligase [GDP-forming] beta-chain, putative	3662447	succinyl-coa ligase [gdp-forming] beta-chain, putative	catalytic activity (GO:3824)	GO:0005622~intracellular, GO:0005623~cell, GO:0005737~cytoplasm, GO:0005739~mitochondrion, GO:0043226~organelle, GO:0043227~membrane-bound organelle, GO:0043229~intracellular organelle, GO:0043231~intracellular membrane-bound organelle, GO:0044424~intracellular part, GO:0044444~cytoplasmic part, GO:0044464~cell part, :::	IPR005809 Succinyl-CoA synthetase, beta subunit, IPR005811 ATP-citrate lyase/succinyl-CoA ligase, IPR013650 ATP-grasp fold, succinyl-CoA synthetase-type, IPR013816 ATP-grasp fold, subdomain 2,	PF00549 Ligase_CoA, PF08442 ATP-grasp_2,	tbr00020 Citrate cycle (TCA cycle), tbr00640 Propanoate metabolism, tbr00720 Reductive carboxylate cycle (CO2 fixation),	506	15223320,	succ CoA metabolism	4	mit CAC	Tb10.6k15.3250	-0.92	-0.98	-0.44	0.03	0.34	0.08	0.154959	0.17	0
Tb927.3.2230	succinyl-CoA synthetase alpha subunit, putative	3656156	succinyl-coa synthetase alpha subunit, putative	catalytic activity (GO:3824)		IPR003781 CoA-binding, IPR005810 Succinyl-CoA ligase, alpha subunit, IPR005811 ATP-citrate lyase/succinyl-CoA ligase,	PF00549 Ligase_CoA, PF02629 CoA_binding,	tbr00020 Citrate cycle (TCA cycle), tbr00640 Propanoate metabolism,	301		succ CoA metabolism	4	mit CAC	Tb927.3.2230	-1.32	-1.4	-0.42	0.15	0.68	0.49	0.302563	0.15	0
Tb11.02.0290	succinyl-coA:3-ketoacid-coenzyme A transferase, mitochondrial precursor, putative	3664189	succinyl-coa:3-ketoacid-coenzyme a transferase, mitochondrial, putative	CoA-transferase activity (GO:8410)	3-KETOACID-COENZYME A TRANSFERASE, MITOCHONDRIAL, PUTATIVE 5691:GO:0005622~intracellular, GO:0005623~cell, GO:0005737~cytoplasm, GO:0005739~mitochondrion, GO:0043226~organelle, GO:0043227~membrane-bound organelle, GO:0043229~intracellular organelle, GO:0043231~intracellular membrane-bound organelle, GO:0044424~intracellular part, GO:0044444~cytoplasmic part, GO:0044464~cell part, ::	3-KETOACID-COENZYMEATRANSFERASE,MITOCHONDRIAL,PUTATIVE5691 Trypanosoma brucei IPR004163 Coenzyme A transferase binding site, IPR004164 Coenzyme A transferase active site, IPR004165 Coenzyme A transferase, IPR012791 3-oxoacid CoA-transferase, subunit B, IPR012792 3-oxoacid CoA-transferase, subunit A, IPR014388	3-KETOACID-COENZYME A TRANSFERASE, MITOCHONDRIAL, PUTATIVE 5691 PF01144 CoA_trans,	3-KETOACID-COENZYME A TRANSFERASE, MITOCHONDRIAL, PUTATIVE 5691 tbr00072 Synthesis and degradation of ketone bodies, tbr00280 Valine, leucine and isoleucine degradation, tbr00650 Butanoate metabolism,	493	15223320,	succ CoA metabolism	4	mit CAC	Tb11.02.0290	-0.85	-1.14	-0.7	-0.02	0.25	0.25	0.0897321	-0.11	0
Tb11.01.8470	dihydrolipoyl dehydrogenase	3664563	dihydrolipoyl dehydrogenase	oxidoreductase activity (GO:16491)	GO:0005622~intracellular, GO:0005623~cell, GO:0005737~cytoplasm, GO:0044424~intracellular part, GO:0044464~cell part, :::::::::	IPR000815 Mercuric reductase, IPR001100 Pyridine nucleotide-disulphide oxidoreductase, class I, IPR001327 Pyridine nucleotide-disulphide oxidoreductase, NAD-binding region, IPR004099 Pyridine nucleotide-disulphide oxidoreductase dimerisation region, IPR006258 Dihydrolipoamide dehydrogenase, IPR012999 Pyridine nucleotide-disulphide oxidoreductase, class I, active site, IPR013027	PF00070 Pyr_redox, PF02852 Pyr_redox_dim, PF07992 Pyr_redox_2,	tbr00010 Glycolysis / Gluconeogenesis, tbr00020 Citrate cycle (TCA cycle), tbr00252 Alanine and aspartate metabolism, tbr00260 Glycine, serine and threonine metabolism, tbr00280 Valine, leucine and isoleucine degradation, tbr00620 Pyruvate metabolism,	477		E3 component of lipdH	4	mit CAC	Tb11.01.8470	-0.45	-0.96	-0.03	0.57	0.78	0.57	0.0357482	0.37	0
Tb10.389.0890	pyruvate dehydrogenase E1 alpha subunit, putative	3661571	pyruvate dehydrogenase e1 component alpha subunit, putative	hydrolase activity (GO:16787)	GO:0005622~intracellular, GO:0005623~cell, GO:0005737~cytoplasm, GO:0005739~mitochondrion, GO:0043226~organelle, GO:0043227~membrane-bound organelle, GO:0043229~intracellular organelle, GO:0043231~intracellular membrane-bound organelle, GO:0044424~intracellular part, GO:0044444~cytoplasmic part, GO:0044464~cell part, :::	IPR001017 Dehydrogenase, E1 component,	PF00676 E1_dh,	tbr00010 Glycolysis / Gluconeogenesis, tbr00252 Alanine and aspartate metabolism, tbr00290 Valine, leucine and isoleucine biosynthesis, tbr00620 Pyruvate metabolism, tbr00650 Butanoate metabolism,	378		pyruvate deHase complex	4	mit pyr	Tb10.389.0890	-0.92	-0.82	-0.18	0.04	0.37	0.29	-0.0197989	0.15	0
Tb11.02.2280	hypothetical protein, conserved	3664245	hypothetical protein	cytochrome-c oxidase activity (GO:4129)		IPR002994 Surfeit locus 1,	PF02104 SURF1,		346		resp chain	4	mit resp	Tb11.02.2280	-0.33	-0.81	0.11	0	0.54	0.51	-0.252586	-0.01	0
Tb10.6k15.1350	pteridine transporter, putative	3662327	pteridine transporter, putative	biopterin transporter activity (GO:15224)	GO:0005623~cell, GO:0016020~membrane, GO:0044464~cell part, :::::::::::	IPR000169 Peptidase, cysteine peptidase active site, IPR004324 Biopterin transport-related protein BT1,	PF03092 BT1,		640			4	nucleotide	Tb10.6k15.1350	-2.61	-2.83	-1.92	-0.82	-0.22	-0.62	-0.958753	-0.56	0
Tb927.7.6270	peptidase T, putative,aminotripeptidase, putative	3658844	peptidase t, putative	peptidase activity (GO:8233)	GO:0005622~intracellular, GO:0005623~cell, GO:0005737~cytoplasm, GO:0044424~intracellular part, GO:0044464~cell part, :::::::::	IPR002933 Peptidase M20, IPR010161 Peptidase M20B, tripeptide aminopeptidase, IPR011650 Peptidase M20, dimerisation,	PF01546 Peptidase_M20, PF07687 M20_dimer,		406			4	protease	Tb927.7.6270	-0.91	-0.79	-0.56	-0.27	0.11	-0.18	-0.0867519	-0.04	0
Tb927.7.3500	glutathione-S-transferase/glutaredoxin,putative	3658566	glutathione-s-transferase/glutaredoxin, putative	electron carrier activity (GO:9055)		IPR002109 Glutaredoxin, IPR011767 Glutaredoxin active site, IPR012335 Thioredoxin fold,	PF00462 Glutaredoxin,		312			4	redox	Tb927.7.3500	-0.94	-0.71	-0.28	-0.3	0.22	0.07	-0.380567	-0.05	0
Tb927.2.4200	protein kinase, putative	3655720		protein kinase activity (GO:4672)								4	signal K	Tb927.2.4200	-1.22	-1.19	-0.44	-0.2	0.12	-0.13	-0.518556	-0.2	0
Tb927.1.1000	developmentally regulated phosphoprotein	4357113		transferase activity transferring phosphorus-containing groups (GO:16772)								4	signal K	Tb927.1.1000	-0.57	-0.76	-0.02	-0.09	0.29	0.16	-0.0260255	0.12	0
Tb10.6k15.2490	TFIIF-stimulated CTD phosphatase, putative	3662368	hypothetical protein	hydrolase activity (GO:16787)		IPR004274 NLI interacting factor,	PF03031 NIF,		266			4	signal P	Tb10.6k15.2490	-1.2	-0.79	-0.02	-0.33	0.76	0.27	-0.140563	0.02	0
Tb927.8.7120	farnesyltransferase, putative,squalene synthase, putative	3659722	farnesyltransferase, putative	oxidoreductase activity (GO:16491)	GO:0005623~cell, GO:0016020~membrane, GO:0016021~integral to membrane, GO:0031224~intrinsic to membrane, GO:0044425~membrane part, GO:0044464~cell part, ::::::::	IPR002060 Squalene/phytoene synthase, IPR006449 Farnesyl-diphosphate farnesyltransferase,	PF00494 SQS_PSY,	tbr00100 Biosynthesis of steroids, tbr00900 Terpenoid biosynthesis,	456		protein modification or sterol	4	sterol	Tb927.8.7120	-1.13	-1.16	-0.3	-0.36	0.18	0.11	-0.546001	-0.03	0
Tb11.02.0780	squalene monooxygenase, putative	3664089	squalene monooxygenase, putative	oxidoreductase activity (GO:16491)	GO:0005623~cell, GO:0016020~membrane, GO:0016021~integral to membrane, GO:0031224~intrinsic to membrane, GO:0044425~membrane part, GO:0044464~cell part, ::::::::	IPR003042 Aromatic-ring hydroxylase, IPR013698 Squalene epoxidase,	PF08491 SE,	tbr00100 Biosynthesis of steroids, tbr00900 Terpenoid biosynthesis,	579	11152613,		4	sterol	Tb11.02.0780	-1.04	-0.82	-0.42	-0.15	0.16	0.15	0.00435641	-0.03	0
Tb10.389.1180	P-type H+-ATPase, putative	3661694	p-type h+-atpase, putative	glutamate-cysteine ligase activity (GO:0004357)	GO:0005623~cell, GO:0005886~plasma membrane, GO:0016020~membrane, GO:0016021~integral to membrane, GO:0031224~intrinsic to membrane, GO:0044425~membrane part, GO:0044464~cell part, :::::::	IPR000695 H+ transporting ATPase, proton pump, IPR001757 ATPase, P-type, K/Mg/Cd/Cu/Zn/Na/Ca/Na/H-transporter, IPR004014 ATPase, P-type cation-transporter, N-terminal, IPR005834 Haloacid dehalogenase-like hydrolase, IPR006534 Plasma-membrane proton-efflux P-type ATPase, IPR008250 E1-E2 ATPase-associated region,	PF00122 E1-E2_ATPase, PF00690 Cation_ATPase_N, PF00702 Hydrolase,	tbr00190 Oxidative phosphorylation,	912	16757482,	cation transport?	4	transporter	Tb10.389.1180	-2.14	-2.44	-1.01	-0.23	0.27	0.17	-0.232661	0.23	0
Tb927.8.2160	multidrug resistance protein A,P-glycoprotein	3659201	multidrug resistance protein a	hydrolase activity (GO:16787)	GO:0005623~cell, GO:0016020~membrane, GO:0016021~integral to membrane, GO:0031224~intrinsic to membrane, GO:0032991~macromolecular complex, GO:0043190~ATP-binding cassette (ABC) transporter complex, GO:0043234~protein complex, GO:0044425~membrane part, GO:0044464~cell part, :::::	IPR001140 ABC transporter, transmembrane region, IPR003439 ABC transporter related, IPR003593 AAA+ ATPase, core, IPR011527 ABC transporter, transmembrane region, type 1,	PF00005 ABC_tran, PF00664 ABC_membrane,		1581			4	transporter	Tb927.8.2160	-0.73	-0.97	-0.17	-0.34	0	-0.17	-0.353876	0.01	0
Tb927.7.5940	hypothetical protein, conserved	3658807	hypothetical protein	drug transporter activity (GO:15238)		IPR011701 Major facilitator superfamily MFS-1,	PF06813 Nodulin-like, PF07690 MFS_1,		605		Major facilitator superfamily	4	transporter	Tb927.7.5940	-2.78	-2.53	-1.55	-0.88	0.47	-0.38	-0.230182	-0.17	0
Tb927.6.1520	aquaporin 3, putative	3657787	aquaporin 3, putative	transporter activity (GO:5215)	GO:0005623~cell, GO:0016020~membrane, GO:0016021~integral to membrane, GO:0019867~outer membrane, GO:0031224~intrinsic to membrane, GO:0044425~membrane part, GO:0044464~cell part, :::::::	IPR000425 Major intrinsic protein, IPR012269 Aquaporin,	PF00230 MIP,		321			4	transporter	Tb927.6.1520	-2.33	-2.23	-0.89	-0.48	0.21	-0.34	-0.35642	-0.44	0
Tb927.7.5960	hypothetical protein, conserved	3658811	hypothetical protein	transporter activity (GO:5215)		IPR011701 Major facilitator superfamily MFS-1,	PF06813 Nodulin-like, PF07690 MFS_1,		598		Major facilitator superfamily	4	transporter	Tb927.7.5960	-1.36	-1.31	-0.72	-0.35	0.44	-0.18	-0.072579	-0.2	0
Tb927.5.700	hypothetical protein, conserved	3657179	hypothetical protein			IPR001810 Cyclin-like F-box,	PF00646 F-box,		687		F-box domain fold	4	ubiq	Tb927.5.700	-0.51	-0.51	-0.12	0.26	0.47	0.37	-0.117425	0.13	0
Tb927.8.4100	hypothetical protein, conserved	3659412	hypothetical protein		GO:0005623~cell, GO:0016020~membrane, GO:0016021~integral to membrane, GO:0031224~intrinsic to membrane, GO:0044425~membrane part, GO:0044464~cell part, ::::::::				750		beta propeller, lipid metabolism and transport	4		Tb927.8.4100	-2.04	-1.84	-0.88	-0.67	0.3	0.18	-0.50498	-0.04	0
Tb927.4.3500	hypothetical protein, conserved	3656879	hypothetical protein						176		-	4		Tb927.4.3500	-1.77	-1.78	-0.43	-0.12	0.64	0.27	-0.0749832	-0.25	0
Tb11.01.1590	hypothetical protein, conserved	3664322	hypothetical protein			IPR011677 Protein of unknown function DUF1619,	PF07773 DUF1619,		583			4		Tb11.01.1590	-0.36	-0.4	-0.08	0.05	0.25	0.15	0.112705	-0.08	0
Tb11.39.0005	hypothetical protein, conserved	3664356	hypothetical protein						570			4		Tb11.39.0005	-1.44	-1.43	-0.71	-0.17	0.32	0.05	-0.438252	-0.21	0
Tb927.1.1840	hypothetical protein, conserved	4357259										4		Tb927.1.1840	-0.12	-0.26	0.29	0.26	0.69	0.38	-0.292991	0.36	0
Tb10.26.0280	hypothetical protein, conserved	3661748	hypothetical protein				PF04468 PSP1,		634			4		Tb10.26.0280	-1.05	-1.59	-0.76	-0.35	0.38	-0.07	-0.248559	0.08	0
Tb927.8.7690	amino acid transporter (pseudogene), putative	3659774										4		Tb927.8.7690	-0.94	-1.11	-0.37	-0.31	0.19	0.02	-0.040195	0.01	0
Tb10.70.1320	N-acetyltransferase subunit Nat1, putative	3661949	n-acetyltransferase subunit nat1, putative	heat shock protein binding (GO:31072)	GO:0005622~intracellular, GO:0005623~cell, GO:0009579~thylakoid, GO:0016020~membrane, GO:0043226~organelle, GO:0043227~membrane-bound organelle, GO:0043229~intracellular organelle, GO:0043231~intracellular membrane-bound organelle, GO:0044424~intracellular part, GO:0044464~cell part, ::::	IPR001440 Tetratricopeptide TPR-1, IPR011990 Tetratricopeptide-like helical, IPR013026 Tetratricopeptide region,	PF00515 TPR_1,		711	11163439,	GFP data conflicting, nuc or cyt but invovled in ncuelar processes	5	enz	Tb10.70.1320	-1.04	-0.52	-0.38	-0.1	-0.35	-0.15	-0.374325	0.02	0
Tb927.6.500	gene related to expression site-associated gene 2 (GRESAG2), putative	3657685	gene related to expression site-associated gene 2 (gresag2), putative						457		-	5	ES 2	Tb927.6.500	-1.62	-1.37	-0.86	-0.22	-0.93	-0.2	-0.307099	0.34	0
Tb11.01.8200	enoyl-CoA hydratase/isomerase family protein, putative	3664538	enoyl-coa hydratase/isomerase family protein, putative	catalytic activity (GO:3824)		IPR001753 Crotonase, core,	PF00378 ECH,	tbr00071 Fatty acid metabolism, tbr00280 Valine, leucine and isoleucine degradation, tbr00281 Geraniol degradation, tbr00310 Lysine degradation, tbr00380 Tryptophan metabolism, tbr00410 beta-Alanine metabolism, tbr00632	362		beta oxidation mitoch	5	FA deg	Tb11.01.8200	-1.69	-1.27	-0.89	-0.32	-0.49	-0.33	-0.121816	0.02	0
Tb927.1.3050	hypothetical protein, conserved	4357374		methyltransferase activity (GO:8168)							TRM2, tRNA methyltransferase	5	nuc	Tb927.1.3050	-0.67	-0.36	-0.02	0.21	-0.17	0.01	-0.0531725	0.22	0
Tb09.211.2420	PRP8 protein homologue,U5 snRNA-associated splicing factor	3660843	prp8 protein homologue	RNA binding (GO:3723)	GO:0005622~intracellular, GO:0005623~cell, GO:0005634~nucleus, GO:0005681~spliceosome, GO:0030529~ribonucleoprotein complex, GO:0032991~macromolecular complex, GO:0043226~organelle, GO:0043227~membrane-bound organelle, GO:0043229~intracellular organelle, GO:0043231~intracellular membrane-bound organelle, GO:0044422~organelle part, GO:0044424~intracellular part, GO:0044428~nuclear part, GO:0044446…	IPR000555 Mov34/MPN/PAD-1, IPR012591 PRO8NT, IPR012592 PROCN, IPR012984 PRO, C-terminal,	PF01398 Mov34, PF08082 PRO8NT, PF08083 PROCN, PF08084 PROCT,		2403			5	nuc	Tb09.211.2420	-0.68	-0.58	-0.32	0.09	-0.16	-0.1	-0.193925	0.18	0
Tb09.211.0180	hypothetical protein, conserved	3660443	hypothetical protein		GO:0005622~intracellular, GO:0005623~cell, GO:0005634~nucleus, GO:0005730~nucleolus, GO:0031974~membrane-enclosed lumen, GO:0031981~nuclear lumen, GO:0043226~organelle, GO:0043227~membrane-bound organelle, GO:0043228~non-membrane-bound organelle, GO:0043229~intracellular organelle, GO:0043231~intracellular membrane-bound organelle, GO:0043232~intracellular non-membrane-bound organelle, GO:0043233…	IPR001357 BRCT, IPR010613 Pescadillo, N-terminal,	PF00533 BRCT, PF06732 Pescadillo_N,		658		61% nuclear	5	nuc	Tb09.211.0180	-1.03	-0.75	-0.37	-0.13	-0.54	0.16	-0.178411	-0.04	0
Tb927.3.2470	RNA-binding protein, putative,pumillio RNA binding protein 8, putative	3656189	pumilio/puf rna binding protein 8, putative	mRNA 3 -UTR binding (GO:3730)		IPR001313 Pumilio RNA-binding region, IPR011989 Armadillo-like helical,	PF00806 PUF,		604		PUF8	5	nucleol	Tb927.3.2470	-1.4	-0.87	-0.64	-0.43	-0.53	-0.33	-0.540672	-0.16	0
Tb11.01.6600	hypothetical protein, conserved	3665374	hypothetical protein	nucleic acid binding (GO:3676)		IPR001313 Pumilio RNA-binding region, IPR011989 Armadillo-like helical,	PF00806 PUF,		704		PUF7	5	nucleol	Tb11.01.6600	-1.07	-0.75	-0.45	-0.21	-0.53	-0.15	-0.339626	-0.1	0
Tb927.8.3750	nucleolar protein, putative	3659374	nucleolar protein, putative	nucleic acid binding (GO:3676)		IPR002687 Pre-mRNA processing ribonucleoprotein, binding region, IPR012974 NOP5, N-terminal, IPR012976 NOSIC,	PF01798 Nop, PF08060 NOSIC, PF08156 NOP5NT,		483		SIK1, component of box C/D sno RNA complexes	5	nucleol	Tb927.8.3750	-0.92	-0.57	-0.37	-0.3	-0.39	-0.42	-0.138573	-0.03	0
Tb927.1.880	hypothetical protein, conserved	4357126		nucleotide binding (GO:166)							MDN1, Huge dynein-related AAA-type ATPase (midasin), forms extended pre-60S particle with the Rix1 complex (Rix1p-Ipi1p-Ipi3p), may mediate ATP-dependent remodeling of 60S subunits and subsequent export from nucleoplasm to cytoplasm	5	nucleol	Tb927.1.880	-1.02	-0.51	-0.42	-0.03	-0.26	-0.07	-0.155439	0.35	0
Tb927.4.3840	nucleolar protein, putative	3656919	nucleolar protein, putative	S-adenosylmethionine-dependent methyltransferase activity (GO:8757)		IPR001678 Bacterial Fmu (Sun)/eukaryotic nucleolar NOL1/Nop2p, IPR006174 rRNA subunit methyltransferase, IPR011023 Nop2p,	PF01189 Nol1_Nop2_Fmu,		525		NOP2, in 66S pre-ribosomes, processing rRNA	5	nucleol	Tb927.4.3840	-1.33	-1	-0.73	-0.17	-0.6	-0.19	-0.163195	0.18	0
Tb10.6k15.3160	fibrillarin	3662173	fibrillarin	snoRNA binding (GO:30515)	GO:0005622~intracellular, GO:0005623~cell, GO:0005634~nucleus, GO:0043226~organelle, GO:0043227~membrane-bound organelle, GO:0043229~intracellular organelle, GO:0043231~intracellular membrane-bound organelle, GO:0044424~intracellular part, GO:0044464~cell part, :::::	IPR000692 Fibrillarin,	PF01269 Fibrillarin,		300			5	nucleol	Tb10.6k15.3160	-0.84	-0.95	-0.45	-0.06	-0.86	-0.33	-0.238283	-0.04	0
Tb927.2.4550	FtsJ cell division protein, putative	3655756		transferase activity (GO:16740)			PF07780 Spb1_C,	tbr00150 Androgen and estrogen metabolism, tbr00340 Histidine metabolism, tbr00350 Tyrosine metabolism, tbr00380 Tryptophan metabolism, tbr00440 Aminophosphonate metabolism, tbr00450 Selenoamino acid metabolism, tbr00626			SPB1 rRNA methyltransferase	5	nucleol	Tb927.2.4550	-1.27	-1.03	-0.58	-0.24	-0.62	-0.36	-0.352239	0.09	0
Tb11.02.0530	phosphoribosylpyrophosphate synthetase, putative	3664028	phosphoribosylpyrophosphate synthetase, putative	catalytic activity (GO:3824)	GO:0005623~cell, GO:0016020~membrane, GO:0016021~integral to membrane, GO:0031224~intrinsic to membrane, GO:0044425~membrane part, GO:0044464~cell part, ::::::::	IPR000836 Phosphoribosyltransferase, IPR002375 Purine/pyrimidine phosphoribosyl transferase, IPR005946 Ribose-phosphate pyrophosphokinase,	PF00156 Pribosyltran,	tbr00030 Pentose phosphate pathway, tbr00230 Purine metabolism,	441	11152613,	cytosol	5	nucleotide	Tb11.02.0530	-1.01	-0.94	-0.81	-0.47	-0.76	-0.64	-0.284274	-0.1	0
Tb09.211.0930	polyadenylate-binding protein 1, putative,PABP1	3660626	polyadenylate-binding protein 1, putative	binding (GO:0005488)		IPR000504 RNA recognition motif, RNP-1, IPR002004 Polyadenylate-binding protein/Hyperplastic disc protein, IPR006515 Polyadenylate binding protein, human types 1, 2, 3, 4, IPR012677 Nucleotide-binding, alpha-beta plait,	PF00076 RRM_1, PF00658 PABP,		566			5	RBP	Tb09.211.0930	-0.88	-0.62	-0.46	-0.31	-0.42	-0.23	-0.145334	0.02	0
Tb10.70.0140	ATP-dependent DEAD/H RNA helicase HEL64, putative	3662168	atp-dependent dead/h rna helicase hel64, putative	ATP-dependent helicase activity (GO:8026)	GO:0005622~intracellular, GO:0005623~cell, GO:0005737~cytoplasm, GO:0005829~cytosol, GO:0044424~intracellular part, GO:0044444~cytoplasmic part, GO:0044464~cell part, :::::::	IPR000629 RNA helicase, ATP-dependent, DEAD-box type, IPR001650 DNA/RNA helicase, C-terminal, IPR011545 DNA/RNA helicase, DEAD/DEAH box type, N-terminal, IPR014001 DEAD-like helicase, N-terminal, IPR014014 RNA helicase, DEAD-box type, Q motif, IPR014021 Helicase, superfamily 1 and 2, ATP-binding,	PF00270 DEAD, PF00271 Helicase_C,		568	10099016,	DBP2. Involved in NMD and rRNA processing, in nuc and cyto	5	rib	Tb10.70.0140	-1.38	-0.89	-0.81	-0.4	-0.86	-0.42	-0.652793	-0.03	0
Tb10.389.0510	3', 5'-cyclic nucleotide phosphodiesterase, putative	3661546	3', 5'-cyclic nucleotide phosphodiesterase, putative			IPR002073 3'5'-cyclic nucleotide phosphodiesterase, IPR003607 Metal-dependent phosphohydrolase, HD region,	PF00233 PDEase_I,		620		PDEA	5	signal PDE	Tb10.389.0510	-1.3	-0.87	-0.76	-0.13	-0.6	0.07	-0.284923	0.12	0
Tb927.6.2030	protein kinase, putative	3657838	protein kinase, putative	catalytic activity (GO:3824)		IPR000719 Protein kinase, core, IPR002290 Serine/threonine protein kinase, IPR008271 Serine/threonine protein kinase, active site, IPR015748 Mitogen activated protein kinase kinase kinase 3,	PF00069 Pkinase,	tbr00562 Inositol phosphate metabolism, tbr00632 Benzoate degradation via CoA ligation, tbr04070 Phosphatidylinositol signaling system,	639			5	signal K	Tb927.6.2030	-0.53	-0.13	0.01	0.22	0.05	-0.05	-0.308608	0.2	0
Tb927.2.1810	transcription silencer	3655473		binding (GO:5488)			PF00176 SNF2_N, PF09111 SLIDE,				ISWI similar to SNF2, nucleosome remodelling	5	transcript	Tb927.2.1810	-1.05	-0.8	-0.79	-0.28	-0.58	-0.28	-0.433201	-0.03	0
Tb10.61.0840	ABC transporter, putative	3662425	abc transporter, putative	arginine-importing ATPase activity (GO:15598)	GO:0005623~cell, GO:0005886~plasma membrane, GO:0009898~internal side of plasma membrane, GO:0016020~membrane, GO:0016021~integral to membrane, GO:0031224~intrinsic to membrane, GO:0044425~membrane part, GO:0044459~plasma membrane part, GO:0044464~cell part, :::::	IPR003439 ABC transporter related, IPR003593 AAA+ ATPase, core,	PF00005 ABC_tran,		602	11152613,		5	transporter	Tb10.61.0840	-0.65	-0.49	-0.33	-0.07	-0.2	-0.17	-0.209161	0.13	0
Tb10.70.6350	hypothetical protein, conserved	3662961	hypothetical protein			IPR002345 Lipocalin,			827		Psort ER	5	vestrans	Tb10.70.6350	-1.34	-0.98	-0.9	-0.28	-0.87	-0.29	-0.698119	0.07	0
Tb11.01.4740	hypothetical protein, conserved	3665260	hypothetical protein						560		48% mito	5		Tb11.01.4740	-0.77	-0.6	-0.48	-0.11	-0.27	-0.08	-0.319518	-0.05	0
Tb927.5.2320	hypothetical protein, conserved	3657341	hypothetical protein				PF04112 Mak10,		736		-	5		Tb927.5.2320	-1.09	-0.81	-0.84	-0.18	-0.56	-0.37	-0.270466	-0.03	0
Tb927.1.5140	hypothetical protein, unlikely	4357582									downstream of ESAG	5		Tb927.1.5140	-0.92	-0.11	-0.15	0.56	0.16	0.14	0.416867	0.72	0
Tb927.2.1860	hypothetical protein, conserved	3655478									-	5		Tb927.2.1860	-0.8	-0.44	-0.25	0.15	-0.21	0.05	-0.220187	0.08	0
Tb927.7.650	hypothetical protein, conserved	3658279	hypothetical protein						984		Psort weak nuclear	5		Tb927.7.650	-0.89	-0.45	-0.21	-0.16	-0.26	-0.19	-0.433575	0.02	0
Tb927.3.3030	hypothetical protein, conserved	3656237	hypothetical protein			IPR002913 Lipid-binding START,	PF01852 START,		369		-	5		Tb927.3.3030	-0.75	-0.7	-0.43	-0.16	-0.39	-0.41	-0.190419	0.07	0
Tb927.5.670	hypothetical protein, conserved	3657177	hypothetical protein						962		56% plasma membrane	5		Tb927.5.670	-0.56	-0.2	-0.07	0.06	-0.14	-0.07	0.020716	0.29	0
Tb927.1.1480	hypothetical protein, unlikely	4357223									-	5		Tb927.1.1480	-1.26	-1.05	-0.49	-0.02	-0.43	-0.29	-0.0468689	0.16	0
Tb927.1.3090	hypothetical protein, unlikely	4357378									-	5		Tb927.1.3090	-0.76	-0.45	-0.3	-0.2	-0.32	-0.17	-0.106915	0.09	0
Tb927.7.640	hypothetical protein, conserved	3658278	hypothetical protein						334		-	5		Tb927.7.640	-0.66	-0.53	-0.29	-0.26	-0.4	-0.17	-0.290956	-0.01	0
Tb10.389.0880	heat shock protein, putative	3661572	heat shock protein, putative	mRNA 3 -UTR binding (GO:0003730)		IPR001023 Heat shock protein Hsp70, IPR013126 Heat shock protein 70,	PF00012 HSP70,		811		Has hsp70 signatures	6	chap	Tb10.389.0880	0.53	0.67	0.2	-0.02	0.23	0.13	0.0338965	0.14	0
Tb927.4.2080	hypothetical protein, conserved	3656727	hypothetical protein	binding (GO:5488)		IPR000008 C2 calcium-dependent membrane targeting,	PF00168 C2,		906			6	flag	Tb927.4.2080	0.32	0.26	-0.1	-0.29	-0.47	-0.21	0.00438643	-0.19	0
Tb927.8.5470	flagellar calcium-binding protein,17 kDa calflagin,17 kDa calcimedin	3659548	flagellar calcium-binding protein	calcium ion binding (GO:5509)	GO:0005623~cell, GO:0009288~flagellin-based flagellum, GO:0019861~flagellum, GO:0042995~cell projection, GO:0044464~cell part, :::::::::	IPR002048 Calcium-binding EF-hand, IPR003299 Flagellar calcium-binding protein (calflagin), IPR011992 EF-Hand type,	PF00036 efhand,		233			6	flag	Tb927.8.5470	0.37	0.89	0.09	0.02	0.27	0.07	0.000775434	0.19	0
Tb927.8.5440	flagellar calcium-binding protein,24 kDa calflagin,24 kDa calcimedin	3659545	flagellar calcium-binding protein tb-24	calcium ion binding (GO:5509)	GO:0005623~cell, GO:0009288~flagellin-based flagellum, GO:0019861~flagellum, GO:0042995~cell projection, GO:0044464~cell part, :::::::::	IPR002048 Calcium-binding EF-hand, IPR003299 Flagellar calcium-binding protein (calflagin), IPR011992 EF-Hand type,	PF00036 efhand,		218			6	flag	Tb927.8.5440	0.26	0.42	-0.4	-0.51	-0.36	-0.04	0.106856	0.12	0
Tb10.6k15.3850	glyceraldehyde 3-phosphate dehydrogenase, cytosolic	3662629	glyceraldehyde 3-phosphate dehydrogenase, cytosolic	glyceraldehyde-3-phosphate dehydrogenase activity (GO:8943)	GO:0005622~intracellular, GO:0005623~cell, GO:0005737~cytoplasm, GO:0005829~cytosol, GO:0044424~intracellular part, GO:0044444~cytoplasmic part, GO:0044464~cell part, :::::::	IPR000173 Glyceraldehyde 3-phosphate dehydrogenase, IPR006424 Glyceraldehyde-3-phosphate dehydrogenase, type I,	PF00044 Gp_dh_N, PF02800 Gp_dh_C,	tbr00010 Glycolysis / Gluconeogenesis,	331	3830153,		6	glyc	Tb10.6k15.3850	0.97	0.61	-0.15	-0.03	-0.28	-0.29	0.0225148	0.21	0
Tb927.3.2960	inosine-adenosine-guanosine-nucleosidehydrolase,IAG-nucleoside hydrolase	3656230	inosine-adenosine-guanosine-nucleoside hydrolase	hydrolase activity acting on glycosyl bonds (GO:16798)	GO:0005622~intracellular, GO:0005623~cell, GO:0005737~cytoplasm, GO:0005829~cytosol, GO:0044424~intracellular part, GO:0044444~cytoplasmic part, GO:0044464~cell part, :::::::	IPR001910 Inosine/uridine-preferring nucleoside hydrolase,	PF01156 IU_nuc_hydro,	tbr00230 Purine metabolism, tbr00760 Nicotinate and nicotinamide metabolism,	327			6	nucleotide	Tb927.3.2960	0.86	0.56	-0.22	-0.57	-0.25	-0.15	0.001484	-0.12	0
Tb11.03.0170	RNA-binding protein, putative,DRBD14	3665708	rna-binding protein, putative	RNA binding (GO:3723)		IPR000504 RNA recognition motif, RNP-1, IPR012677 Nucleotide-binding, alpha-beta plait,	PF00076 RRM_1,		471		DRBD14	6	RBP	Tb11.03.0170	0.66	0.58	0.16	-0.17	-0.29	-0.12	-0.00868492	0.17	0
Tb927.8.7410	calreticulin, putative	3659750	calreticulin, putative	calcium ion binding (GO:5509)	GO:0005622~intracellular, GO:0005623~cell, GO:0005737~cytoplasm, GO:0005783~endoplasmic reticulum, GO:0016020~membrane, GO:0016021~integral to membrane, GO:0031224~intrinsic to membrane, GO:0043226~organelle, GO:0043227~membrane-bound organelle, GO:0043229~intracellular organelle, GO:0043231~intracellular membrane-bound organelle, GO:0044424~intracellular part, GO:0044425~membrane part, GO:004444…	IPR001580 Calreticulin/calnexin, IPR009169 Calreticulin, IPR013320 Concanavalin A-like lectin/glucanase, subgroup,	PF00262 Calreticulin,		395			6	vestrans	Tb927.8.7410	0.74	0.62	-0.04	0.01	0.37	0.03	0.043596	0.08	0
Tb11.02.0380	hypothetical protein, conserved	3664079	hypothetical protein	protein binding (GO:5515)		IPR001680 WD40 repeat,	PF00400 WD40,		769			6		Tb11.02.0380	0.68	0.68	-0.01	0.18	0.5	0.21	-0.0406878	0.22	0
Tb927.5.1160	hypothetical protein, conserved	3657227	hypothetical protein						228		(rho terminator domain)	6		Tb927.5.1160	1.55	1.11	-0.05	0.23	0.09	0.21	0.00819715	-0.11	0
Tb11.02.0370	hypothetical protein, conserved	3664097									-	6		Tb11.02.0370	0.18	0.6	-0.21	-0.21	0.37	-0.02	-0.0423221	0.04	0
Tb927.5.4330	dihydrolipoamide branched chain transacylase, putative	3657545	dihydrolipoamide branched chain transacylase, putative	catalytic activity (GO:3824)		IPR000089 Biotin/lipoyl attachment, IPR001078 Catalytic domain of components of various dehydrogenase complexes, IPR003016 2-oxo acid dehydrogenase, lipoyl-binding site, IPR004167 E3 binding, IPR015761 Lipoamide Acyltransferase,	PF00198 2-oxoacid_dh, PF00364 Biotin_lipoyl, PF02817 E3_binding,	tbr00350 Tyrosine metabolism, tbr00360 Phenylalanine metabolism, tbr00564 Glycerophospholipid metabolism, tbr00624 1- and 2-Methylnaphthalene degradation, tbr00632 Benzoate degradation via CoA ligation, tbr00642 Ethylbenzene degradation, tbr00903	439		Psort mitochondrial, amino acid degradation	7	aminoacid	Tb927.5.4330	-0.94	-0.44	-0.27	-0.52	0.49	0.23	-0.0507374	0.15	0
Tb10.26.0510	CYC2-like cyclin, putative,G1 cyclin CycE4, putative,G1 cyclin CycE4, putative	3661740	putative g1 cyclin cyce4			IPR013922 Cyclin-related 2,	PF08613 Cyclin,		899	12665514,		7	cyc	Tb10.26.0510	-0.69	-0.53	-0.63	-0.37	-0.09	-0.22	-0.186457	-0.05	0
Tb927.4.4910	3,2-trans-enoyl-CoA isomerase, mitochondrial precursor, putative	3657028	3,2-trans-enoyl-coa isomerase, mitochondrial, putative	catalytic activity (GO:3824)		IPR001753 Crotonase, core,	PF00378 ECH,	tbr00071 Fatty acid metabolism,	400			7	FA ss	Tb927.4.4910	-1.4	-0.96	-0.83	-0.9	-0.27	-0.37	-0.390218	-0.09	0
Tb927.5.450	NADH-ubiquinone oxidoreductase, mitochondrial, putative	3657154	nadh-ubiquinone oxidoreductase, mitochondrial, putative	oxidoreductase activity (GO:16491)		IPR001949 Respiratory-chain NADH dehydrogenase, 51 kDa subunit, IPR011537 NADH-quinone oxidoreductase, F subunit, IPR011538 Respiratory-chain NADH dehydrogenase domain, 51 kDa subunit,	PF01512 Complex1_51K,	tbr00190 Oxidative phosphorylation,	496		resp chain	7	mit resp	Tb927.5.450	-1.08	-0.66	-0.7	-0.42	0.07	-0.02	-0.0789556	0.02	0
Tb10.70.3190	hypothetical protein, conserved	3662702	hypothetical protein	catalytic activity (GO:3824)		IPR000209 Peptidase S8 and S53, subtilisin, kexin, sedolisin, IPR001753 Crotonase, core, IPR006108 3-hydroxyacyl-CoA dehydrogenase, C-terminal,	PF00082 Peptidase_S8, PF00378 ECH, PF00725 3HCDH,		1183		52% mito 35% nuc	7	protease	Tb10.70.3190	-0.58	-0.31	-0.44	-0.14	0.19	-0.03	-0.119103	0.06	0
Tb10.6k15.3720	acid phosphatase, putative	3661968	acid phosphatase, putative	acid phosphatase activity (GO:3993)		IPR000560 Histidine acid phosphatase,	PF00328 Acid_phosphat_A,		435			7	signal P	Tb10.6k15.3720	-0.84	-0.08	-0.31	-0.35	0.43	0.15	0.0667445	0.17	0
Tb927.5.1090	threonyl-tRNA synthetase, putative	3657220	threonyl-trna synthetase, putative	aminoacyl-tRNA ligase activity (GO:4812)		IPR002314 Aminoacyl-tRNA synthetase, class II (G, H, P and S), IPR002320 Threonyl-tRNA synthetase, class IIa, IPR004095 TGS, IPR004154 Anticodon-binding, IPR006195 Aminoacyl-tRNA synthetase, class II, IPR012675 Beta-grasp fold, ferredoxin-type, IPR012947	PF00587 tRNA-synt_2b, PF02824 TGS, PF03129 HGTP_anticodon, PF07973 tRNA_SAD,	tbr00260 Glycine, serine and threonine metabolism, tbr00970 Aminoacyl-tRNA biosynthesis,	799			7	translation	Tb927.5.1090	-0.77	-0.5	-0.69	-0.51	-0.1	-0.46	-0.207513	-0.14	0
Tb927.7.2390	hypothetical protein, conserved	3658450	hypothetical protein						951		in cyctoskel and membrane proteomes	7		Tb927.7.2390	-0.66	-0.39	-0.29	-0.43	-0.02	-0.12	0.0505996	-0.01	0
Tb10.6k15.1720	hypothetical protein, conserved	3662320	hypothetical protein						766		-	7		Tb10.6k15.1720	-0.62	-0.24	-0.22	-0.3	0.06	-0.07	-0.240473	0.16	0
Tb927.1.860	hypothetical protein, conserved	4357124									-	7		Tb927.1.860	-0.71	-0.33	-0.47	-0.34	0.17	0	-0.025001	0.1	0
Tb09.160.3530	hypothetical protein, conserved	3660370	hypothetical protein						48		-	7		Tb09.160.3530	-0.9	-0.31	-0.6	-0.56	0.19	0.08	-0.0521148	-0.18	0
Tb927.8.800	hypothetical protein, conserved	3659057	hypothetical protein			IPR001005 SANT, DNA-binding,			2197		DNA binding	8	DNA	Tb927.8.800	0.62	0.78	0.39	0.2	0.78	0.01	0.0737779	0.01	0
Tb10.70.3610	hypothetical protein, conserved	3662434	hypothetical protein						518		DNAse I-like	8	DNA	Tb10.70.3610	0.79	1.42	1.12	0.58	1.08	0	0.9647	0.14	0
Tb927.6.870	myotubularin, putative	3657724	hypothetical protein	phosphatase activity (GO:16791)		IPR010569 Myotubularin-related,	PF06602 Myotub-related,		1772			8	signal P	Tb927.6.870	0.5	0.8	0.64	0.35	0.69	0.3	0.301016	-0.06	0
Tb927.5.3620	kinetoplastid-specific dual specificity phosphatase, putative	3657468	dual-specificity protein phosphatase, putative	phosphoprotein phosphatase activity (GO:4721)		IPR000340 Protein-tyrosine phosphatase, dual specificity, IPR000387 Protein-tyrosine phosphatase, Tyr-specific/dual-specificity type,	PF00782 DSPc,		445			8	signal P	Tb927.5.3620	0.73	1.11	1.13	0.64	0.92	0.07	0.187619	0.1	0
Tb11.02.3020	sugar transporter, putative	3664899	sugar transporter, putative	sugar transmembrane transporter activity (GO:51119)	GO:0005623~cell, GO:0016020~membrane, GO:0016021~integral to membrane, GO:0031224~intrinsic to membrane, GO:0044425~membrane part, GO:0044464~cell part, ::::::::	IPR003663 Sugar transporter, IPR005828 General substrate transporter, IPR005829 Sugar transporter superfamily, IPR007114 Major facilitator superfamily,	PF00083 Sugar_tr,		483	11152613,		8	transporter	Tb11.02.3020	0.42	0.71	0.38	0.29	0.92	-0.02	0.0667905	-0.2	0
Tb927.3.5420	protein transport protein Sec24A, putative	3656480	protein transport protein sec24a, putative	protein binding (GO:5515)	GO:0000139~Golgi membrane, GO:0005622~intracellular, GO:0005623~cell, GO:0005737~cytoplasm, GO:0005794~Golgi apparatus, GO:0005798~Golgi-associated vesicle, GO:0012505~endomembrane system, GO:0012506~vesicle membrane, GO:0012507~ER to Golgi transport vesicle membrane, GO:0016020~membrane, GO:0016023~cytoplasmic membrane-bound vesicle, GO:0030117~membrane coat, GO:0030120~vesicle coat, GO:0030127~…	IPR006895 Zinc finger, Sec23/Sec24-type, IPR006896 Sec23/Sec24 trunk region, IPR006900 Sec23/Sec24 helical region, IPR012990 Sec23/Sec24 beta-sandwich,	PF04810 zf-Sec23_Sec24, PF04811 Sec23_trunk, PF04815 Sec23_helical, PF08033 Sec23_BS,		903			8	vestrans	Tb927.3.5420	0.24	0.57	0.36	0.32	0.6	0.02	-0.00456446	0.08	0
Tb10.70.5460	vacuolar protein sorting-associated protein 35, putative	3663050	vacuolar protein sorting-associated protein 35, putative		GO:0005622~intracellular, GO:0005623~cell, GO:0005737~cytoplasm, GO:0016020~membrane, GO:0044424~intracellular part, GO:0044464~cell part, ::::::::	IPR005378 Vacuolar protein sorting-associated protein 35,	PF03635 Vps35,		933			8	vestrans	Tb10.70.5460	0.49	0.97	0.66	0.36	0.59	0.08	-0.15367	0.14	0
Tb11.01.1000	hypothetical protein, conserved	3664137	hypothetical protein						474		-	8		Tb11.01.1000	0.47	0.67	0.62	0.23	0.61	0.15	0.119355	0.07	0
Tb927.8.1050	hypothetical protein, conserved	3659081	hypothetical protein			IPR001680 WD40 repeat, IPR002048 Calcium-binding EF-hand,	PF00036 efhand, PF00400 WD40,		2653		WD repeat	8		Tb927.8.1050	0.39	0.63	0.42	0.36	0.55	0.27	-0.103505	0.15	0
Tb927.1.4630	hypothetical protein, conserved	4357531									CFB, cyclin F box	9	ubiq	Tb927.1.4630	0.91	1.17	0.99	1.08	0.41	0.12	0.934567	0.56	0
Tb10.26.0950	hypothetical protein, conserved	3662157	hypothetical protein						684		-	9		Tb10.26.0950	0.08	0.49	0.38	0.42	-0.05	-0.19	0.249138	0.05	0
Tb927.2.1850	hypothetical protein, conserved	3655477									Tetratricopeptide repeat, peptidase	9		Tb927.2.1850	-0.07	0.29	0.06	0.16	-0.11	-0.24	-0.0995357	0.09	0
Tb927.7.4920	hypothetical protein, conserved	3658704	hypothetical protein						606		-	9		Tb927.7.4920	0.21	0.41	0.69	0.62	0.06	-0.24	0.241093	0.1	0
Tb09.354.0050	hypothetical protein	3660308	hypothetical protein						112		similar to ESAG1	9	ES 1	Tb09.354.0050	1.57	2.48	1.84	3.41	0.52	-0.12	0.948161	0.22	0
Tb11.01.6230	expression site-associated gene 2 (ESAG2) protein, putative	3665338	expression site-associated gene 2 (esag2) protein, putative		GO:0005623~cell, GO:0016020~membrane, GO:0016021~integral to membrane, GO:0031224~intrinsic to membrane, GO:0044425~membrane part, GO:0044464~cell part, ::::::::				488	2720787,		9	ES 2	Tb11.01.6230	2.13	2.99	3.01	3.65	1.81	0.13	1.16002	0.22	0
Tb927.3.1480	hypothetical protein, conserved	3656081	hypothetical protein	ATP binding (GO:5524)		IPR001611 Leucine-rich repeat,	PF00560 LRR_1,		295		LRR protein	9	ES LRR	Tb927.3.1480	1.44	2.48	2.11	3.33	1.25	0.06	0.5479	0.07	0
Tb927.6.1860	hypothetical protein, conserved	3657822	hypothetical protein	translation regulator activity (GO:45182)		IPR002661 Ribosome recycling factor,	PF01765 RRF,		342		ribosome recycling factor	10	translation	Tb927.6.1860	-1.15	0.31	0	0.03	-0.01	-0.21	-0.00868224	0.01	0
Tb10.70.0060	hypothetical protein, conserved	3662267	hypothetical protein			IPR001478 PDZ/DHR/GLGF,	PF00595 PDZ,		508		PDZ domain	10		Tb10.70.0060	-0.5	0.06	0.1	0.26	0.1	0.04	0.184542	0.11	0
Tb927.2.5360	hypothetical protein, conserved	3655837			GO:0005623~cell, GO:0016020~membrane, GO:0016021~integral to membrane, GO:0031224~intrinsic to membrane, GO:0044425~membrane part, GO:0044464~cell part, ::::::::						C-type lectin domain, 8 copies	10		Tb927.2.5360	-0.1	1.05	0.62	0.65	0.69	0.49	0.576214	0.18	0
Tb11.01.2550	hypothetical protein, conserved	3665421	hypothetical protein						279		-	10		Tb11.01.2550	-0.49	0.28	0.01	0.15	0.16	0.07	0.0747934	0.11	0
Tb927.5.3330	hypothetical protein, conserved	3657442	hypothetical protein			IPR001865 Ribosomal protein S2,	PF00318 Ribosomal_S2,		4692		ribosomal protein S2 domain, but no yeast homologue	10		Tb927.5.3330	-0.62	-0.03	-0.14	0.12	0.24	-0.18	-0.275868	0.09	0
Tb11.18.0018	hypothetical protein, conserved	3665443	hypothetical protein						329		-	10		Tb11.18.0018	-0.51	0.15	-0.23	-0.08	0.17	0.05	0.0979389	0.16	0
Tb927.4.5080	hypothetical protein, conserved	3657045	hypothetical protein						129		-	10		Tb927.4.5080	-0.65	0.12	-0.27	-0.09	-0.12	0.07	0.254651	0.03	0
Tb11.01.0760	cation transporter, putative	3664067	cation transporter, putative	transporter activity (GO:5215)	GO:0005623~cell, GO:0016020~membrane, GO:0016021~integral to membrane, GO:0031224~intrinsic to membrane, GO:0044425~membrane part, GO:0044464~cell part, ::::::::	IPR003689 Zinc/iron permease,	PF02535 Zip,		383	11152613,		11	transporter	Tb11.01.0760	0.44	1.47	0.51	1.11	1.75	1.61	1.25955	0.76	0
Tb11.01.4490	hypothetical protein, conserved,Zinc finger DHHC domain containing transmembrane protein, putative	3665595	hypothetical protein	metal ion binding (GO:46872)	GO:0005623~cell, GO:0016020~membrane, GO:0016021~integral to membrane, GO:0031224~intrinsic to membrane, GO:0044425~membrane part, GO:0044464~cell part, ::::::::	IPR001594 Zinc finger, DHHC-type, IPR012540 Cuticle 7 isoform,	PF01529 zf-DHHC, PF08184 Cuticle_2,		452	11152613,		11		Tb11.01.4490	0.1	0.55	0.58	0.33	0.65	0.26	0.204014	0.15	0
Tb927.1.1300	hypothetical protein, conserved	4357205									-	11		Tb927.1.1300	0.06	0.65	0.36	0.39	1.11	0.35	0.230712	0.23	0
Tb11.01.7360	hypothetical protein	3664462	hypothetical protein						173		-	11		Tb11.01.7360	-0.11	0.3	0.43	0.22	0.74	0.06	0.37881	0.14	0
Tb927.7.360	hypothetical protein, conserved	3658249	hypothetical protein						382		-	11		Tb927.7.360	0.71	1	0.99	1.15	2.05	1.24	0.759276	0.21	0
Tb10.389.0030	hypothetical protein, conserved	3661984	hypothetical protein						684		-	11		Tb10.389.0030	-0.36	0.5	0.31	0.28	0.68	0.17	0.452902	-0.06	0
Tb11.03.0350	hypothetical protein, conserved	3665851	hypothetical protein			IPR006670 Cyclin, IPR013763 Cyclin-related,	PF00134 Cyclin_N,		614		cyclin-like domain	12	cyc	Tb11.03.0350	-0.52	0.13	-0.36	-0.61	0.01	0.08	-0.0724806	0.16	0
Tb11.02.5590	hypothetical protein, conserved	3665894	hypothetical protein						261		flagellar proteome	12	flag	Tb11.02.5590	-0.65	-0.83	-0.9	-1.18	-0.96	-0.23	-0.216845	-0.23	0
Tb10.70.5800	hexokinase	3663016	hexokinase	hexokinase activity (GO:4396)	GO:0005622~intracellular, GO:0005623~cell, GO:0020015~glycosome, GO:0043226~organelle, GO:0043227~membrane-bound organelle, GO:0043229~intracellular organelle, GO:0043231~intracellular membrane-bound organelle, GO:0044424~intracellular part, GO:0044464~cell part, :::::	IPR001312 Hexokinase,	PF00349 Hexokinase_1, PF03727 Hexokinase_2,	tbr00010 Glycolysis / Gluconeogenesis, tbr00051 Fructose and mannose metabolism, tbr00052 Galactose metabolism, tbr00500 Starch and sucrose metabolism, tbr00521 Streptomycin biosynthesis, tbr00530 Aminosugars metabolism,	471	12144928,		12	glyc	Tb10.70.5800	-0.64	-0.34	-0.8	-1.25	-0.92	-0.53	-0.0602199	0.03	0
Tb09.211.2740	Gim5B protein,glycosomal membrane protein	3660877	gim5b protein		GO:0005622~intracellular, GO:0005623~cell, GO:0016020~membrane, GO:0020015~glycosome, GO:0031090~organelle membrane, GO:0043226~organelle, GO:0043227~membrane-bound organelle, GO:0043229~intracellular organelle, GO:0043231~intracellular membrane-bound organelle, GO:0044422~organelle part, GO:0044424~intracellular part, GO:0044464~cell part, GO:0046860~glycosome membrane, :		PF05648 PEX11,		241	11260462,		12	glyc	Tb09.211.2740	-1.81	-1.25	-2.2	-2.82	-1.35	-0.8	-0.578801	-0.1	0
Tb927.7.1740	60S ribosomal protein L7, putative	3658383	60s ribosomal protein l7, putative	structural constituent of ribosome (GO:3735)	GO:0005622~intracellular, GO:0005623~cell, GO:0005737~cytoplasm, GO:0005840~ribosome, GO:0015934~large ribosomal subunit, GO:0030529~ribonucleoprotein complex, GO:0032991~macromolecular complex, GO:0033279~ribosomal subunit, GO:0043226~organelle, GO:0043228~non-membrane-bound organelle, GO:0043229~intracellular organelle, GO:0043232~intracellular non-membrane-bound organelle, GO:0044422~organelle…	IPR000517 Ribosomal protein L30, IPR005998 Ribosomal protein L7, eukaryotic, IPR012988 Ribosomal protein L30, N-terminal,	PF00327 Ribosomal_L30, PF08079 Ribosomal_L30_N,	tbr03010 Ribosome,	257			12	ribprot	Tb927.7.1740	-0.72	-0.76	-0.8	-1.2	-0.33	-0.12	0.122262	-0.03	0
Tb927.4.1000	hypothetical protein, conserved	3656628	hypothetical protein	structural constituent of ribosome (GO:3735)		IPR000886 Endoplasmic reticulum targeting sequence,			221			12	ribprot	Tb927.4.1000	-1.03	-0.05	-0.84	-0.9	-0.38	-0.42	0.124016	-0.08	0
Tb927.8.1510	ATP-dependent DEAD/H RNA helicase, putative	3659136	atp-dependent dead/h rna helicase, putative	ATP-dependent helicase activity (GO:8026)		IPR000629 RNA helicase, ATP-dependent, DEAD-box type, IPR001650 DNA/RNA helicase, C-terminal, IPR011545 DNA/RNA helicase, DEAD/DEAH box type, N-terminal, IPR014001 DEAD-like helicase, N-terminal, IPR014014 RNA helicase, DEAD-box type, Q motif, IPR014021 Helicase, superfamily 1 and 2, ATP-binding,	PF00270 DEAD, PF00271 Helicase_C,		569			13	helicase	Tb927.8.1510	-0.64	-0.41	-0.44	-0.45	-0.68	-0.45	-0.315699	0.1	0
Tb927.8.1610	major surface protease gp63, putative,GP63, putative,metallopeptidase, putative	3659147	major surface protease gp63, putative	metalloendopeptidase activity (GO:4222)	GO:0005623~cell, GO:0016020~membrane, GO:0044464~cell part, :::::::::::	IPR001577 Peptidase M8, leishmanolysin, IPR006025 Peptidase M, neutral zinc metallopeptidases, zinc-binding site,	PF01457 Peptidase_M8,		581			13	MSP	Tb927.8.1610	-0.25	0.21	0.27	0.29	-0.08	0.1	0.413806	0.29	0
Tb927.6.1250	hypothetical protein, conserved	3657757	hypothetical protein	structural constituent of ribosome (GO:3735)					498		no yeast homologue	13		Tb927.6.1250	-0.78	-0.28	-0.05	-0.25	-0.04	-0.28	0.0571035	0.4	0
Tb10.70.3940	hypothetical protein, conserved	3662963	hypothetical protein			IPR001412 Aminoacyl-tRNA synthetase, class I,			1802			13		Tb10.70.3940	-0.48	0	-0.2	-0.08	0.08	-0.21	-0.0222224	0.26	0
Tb10.6k15.3460	hypothetical protein, conserved	3662868	hypothetical protein						2521		cytoskeleton and memb fractions	13		Tb10.6k15.3460	-0.76	-0.42	-0.47	-0.52	-0.65	-0.52	-0.222142	0.1	0
Tb11.01.5820	hypothetical protein, conserved	3665186	hypothetical protein						516		ferredoxin-like fold and RBD	14	RBP	Tb11.01.5820	0.49	0.04	0.27	0.04	0.72	0.21	-0.0562867	-0.1	0
Tb11.02.2630	kinetoplastid-specific phospho-protein phosphatase, putative	3664984	protein phosphotase, putative	protein serine threonine phosphatase activity (GO:4722)		IPR004843 Metallophosphoesterase, IPR005829 Sugar transporter superfamily, IPR006186 Serine/threonine-specific protein phosphatase and bis(5-nucleosyl)-tetraphosphatase,	PF00149 Metallophos,		833			14	signal P	Tb11.02.2630	1.12	0.7	0.92	0.54	1.13	0.4	0.398852	0.1	0
Tb927.2.3720	ubiquitin-conjugating enzyme, putative	3655672		ligase activity (GO:16874)	GO:0005622~intracellular, GO:0005623~cell, GO:0005634~nucleus, GO:0043226~organelle, GO:0043227~membrane-bound organelle, GO:0043229~intracellular organelle, GO:0043231~intracellular membrane-bound organelle, GO:0044424~intracellular part, GO:0044464~cell part, :::::			tbr04120 Ubiquitin mediated proteolysis,				14	ubiq	Tb927.2.3720	0.45	0.1	0.21	0.29	0.65	0.14	0.244266	0.03	0
Tb927.5.2390	hypothetical protein, conserved	3657347	hypothetical protein			IPR013032 EGF-like region,			342		EGF fold, no score	14		Tb927.5.2390	0.89	0.56	0.67	0.53	0.77	0.39	0.289886	0.18	0
Tb927.4.1220	leucine-rich repeat protein (LRRP), putative	3656649	leucine-rich repeat protein (lrrp), putative	binding (GO:5488)		IPR001611 Leucine-rich repeat,	PF00560 LRR_1,		260			15	ES LRR	Tb927.4.1220	1.15	0.71	0.36	0.71	0.38	0.19	0.691407	0.08	0
Tb10.70.5290	major surface protease gp63, putative,surface protease homologue	3662896	major surface protease gp63, putative	metalloendopeptidase activity (GO:4222)	GO:0005623~cell, GO:0016020~membrane, GO:0044464~cell part, :::::::::::	IPR001577 Peptidase M8, leishmanolysin, IPR006025 Peptidase M, neutral zinc metallopeptidases, zinc-binding site,	PF01457 Peptidase_M8,		591	12707278,		15	MSP	Tb10.70.5290	1.95	1.44	0.74	1.49	1.44	0.46	1.16802	0.37	0
Tb11.01.2060	hypothetical protein, conserved	3665461	hypothetical protein		GO:0005623~cell, GO:0016020~membrane, GO:0016021~integral to membrane, GO:0031224~intrinsic to membrane, GO:0044425~membrane part, GO:0044464~cell part, ::::::::				209	11152613,	-	15		Tb11.01.2060	1.17	1.12	0.3	1.58	0.93	0.13	0.587191	0.28	0
Tb09.211.1390	hypothetical protein, conserved	3660673	hypothetical protein	ATP binding (GO:0005524)		IPR001023 Heat shock protein Hsp70, IPR013126 Heat shock protein 70,	PF00012 HSP70,		720			16	chap	Tb09.211.1390	0.7	1.34	0.53	0.42	0.44	-0.11	0.264723	0.02	0
Tb10.05.0080	glucosidase, putative	3662021	glucosidase, putative	glucosidase activity (GO:0015926)		IPR000322 Glycoside hydrolase, family 31,	PF01055 Glyco_hydro_31,	tbr00052 Galactose metabolism, tbr00500 Starch and sucrose metabolism,	807	16120601,		16	CHO	Tb10.05.0080	0.46	0.68	0.23	0.36	0.28	0.31	0.0724296	0.03	0
Tb927.3.5660	UDP-Gal or UDP-GlcNAc-dependent glycosyltransferase, putative	3656509	udp-gal or udp-glcnac-dependent glycosyltransferase, putative	UDP-glycosyltransferase activity (GO:8194)	GO:0005623~cell, GO:0016020~membrane, GO:0016021~integral to membrane, GO:0031224~intrinsic to membrane, GO:0044425~membrane part, GO:0044464~cell part, ::::::::				388			16	CHO	Tb927.3.5660	1.37	1.85	1.29	1.03	0.8	0.21	1.07514	0.01	0
Tb927.6.4390	kinesin, putative	3658071	kinesin, putative	ATP binding (GO:5524)	GO:0005622~intracellular, GO:0005623~cell, GO:0005856~cytoskeleton, GO:0005874~microtubule, GO:0005875~microtubule associated complex, GO:0015630~microtubule cytoskeleton, GO:0032991~macromolecular complex, GO:0043226~organelle, GO:0043228~non-membrane-bound organelle, GO:0043229~intracellular organelle, GO:0043232~intracellular non-membrane-bound organelle, GO:0043234~protein complex, GO:0044422…	IPR001752 Kinesin, motor region,	PF00225 Kinesin,		1111		not flagellum	16	cyskel	Tb927.6.4390	0.98	1.36	0.71	0.79	0.4	0.37	0.719156	0.2	0
Tb927.4.3380	myosin IB heavy chain, putative	3656874	myosin ib heavy chain, putative	binding (GO:5488)	GO:0005622~intracellular, GO:0005623~cell, GO:0005856~cytoskeleton, GO:0015629~actin cytoskeleton, GO:0016459~myosin complex, GO:0032991~macromolecular complex, GO:0043226~organelle, GO:0043228~non-membrane-bound organelle, GO:0043229~intracellular organelle, GO:0043232~intracellular non-membrane-bound organelle, GO:0043234~protein complex, GO:0044422~organelle part, GO:0044424~intracellular part…	IPR000306 Zinc finger, FYVE-type, IPR001202 WW/Rsp5/WWP, IPR001609 Myosin head, motor region, IPR010926 Myosin tail 2,	PF00063 Myosin_head, PF00397 WW, PF01363 FYVE, PF06017 Myosin_TH1,		1167		not flagellum	16	cyskel	Tb927.4.3380	0.79	1.04	0.59	0.63	0.45	0.25	0.424007	0.37	0
Tb927.4.4410	receptor-type adenylate cyclase GRESAG 4, putative	3656977	adenylyl cyclase, putative (receptor-type adenylate cyclase gresag 4, putative)	catalytic activity (GO:3824)	GO:0005623~cell, GO:0016020~membrane, GO:0016021~integral to membrane, GO:0031224~intrinsic to membrane, GO:0044425~membrane part, GO:0044464~cell part, ::::::::	IPR001054 Adenylyl cyclase class-3/4/guanylyl cyclase,	PF00211 Guanylate_cyc,	tbr00230 Purine metabolism,	1244			16	ES 4	Tb927.4.4410	1.78	2.18	1.95	1.24	1.5	0.77	1.33917	0.6	0
Tb927.8.7870	receptor-type adenylate cyclase GRESAG 4, putative	3659793	receptor-type adenylate cyclase gresag 4, putative	catalytic activity (GO:3824)	GO:0005623~cell, GO:0016020~membrane, GO:0016021~integral to membrane, GO:0031224~intrinsic to membrane, GO:0044425~membrane part, GO:0044464~cell part, ::::::::	IPR001054 Adenylyl cyclase class-3/4/guanylyl cyclase,	PF00211 Guanylate_cyc,	tbr00230 Purine metabolism,	1256			16	ES 4	Tb927.8.7870	1.37	1.72	1.58	1.12	0.94	0.36	1.1744	0.35	0
Tb927.4.4430	receptor-type adenylate cyclase GRESAG 4, putative	3656979	receptor-type adenylate cyclase gresag 4, putative	catalytic activity (GO:3824)	GO:0005623~cell, GO:0016020~membrane, GO:0016021~integral to membrane, GO:0031224~intrinsic to membrane, GO:0044425~membrane part, GO:0044464~cell part, ::::::::	IPR001054 Adenylyl cyclase class-3/4/guanylyl cyclase,	PF00211 Guanylate_cyc, PF01094 ANF_receptor,	tbr00230 Purine metabolism,	1243			16	ES 4	Tb927.4.4430	1.67	1.87	1.3	0.78	1.09	0.38	1.00479	0.48	0
Tb927.8.7890	receptor-type adenylate cyclase GRESAG 4, putative	3659802	receptor-type adenylate cyclase gresag 4, putative	lyase activity (GO:16829)	GO:0005623~cell, GO:0016020~membrane, GO:0016021~integral to membrane, GO:0031224~intrinsic to membrane, GO:0044425~membrane part, GO:0044464~cell part, ::::::::	IPR001054 Adenylyl cyclase class-3/4/guanylyl cyclase,	PF00211 Guanylate_cyc,	tbr00230 Purine metabolism,	1267			16	ES 4	Tb927.8.7890	1.81	2.32	1.43	1.11	0.93	0.55	2.14572	0.49	0
Tb927.8.7930	receptor-type adenylate cyclase GRESAG 4, putative	3659800	receptor-type adenylate cyclase gresag 4, putative	lyase activity (GO:16829)	GO:0005623~cell, GO:0016020~membrane, GO:0016021~integral to membrane, GO:0031224~intrinsic to membrane, GO:0044425~membrane part, GO:0044464~cell part, ::::::::	IPR001054 Adenylyl cyclase class-3/4/guanylyl cyclase,	PF00211 Guanylate_cyc,	tbr00230 Purine metabolism,	1267			16	ES 4	Tb927.8.7930	1.57	2.13	1.43	0.96	0.89	0.54	2.02627	0.47	0
Tb927.1.4830	phospholipase A1	4357551		lipase activity (GO:16298)								16	FA deg	Tb927.1.4830	0.59	1.13	0.3	0.1	0.34	0.12	0.074268	-0.09	0
Tb09.211.1000	phosphatidylcholine:ceramide cholinephosphotransferase 2, putative	3660633	phosphatidylcholine:ceramide cholinephosphotransferase 2, putative	transferase activity (GO:0016740)	CERAMIDE CHOLINEPHOSPHOTRANSFERASE 2, PUTATIVE 5691:GO:0005623~cell, GO:0016020~membrane, GO:0044464~cell part, ::::::::::				365		membrane lipid synthesis SLS4	16	FA ss	Tb09.211.1000	0.59	1.07	0.66	0.31	0.35	0.23	0.435994	-0.13	0
Tb09.160.0430	hypothetical protein, conserved	3660084	hypothetical protein			IPR007498 Paraquat-inducible protein A,	PF04403 PqiA,		817		Integral membrane protein related to NADH dehydrogenase subunit 2, induced by oxidative stress, poss mit inner membrane	16	mit resp	Tb09.160.0430	1.15	1.51	1.41	0.76	0.61	0.21	0.639654	0.16	0
Tb927.4.2450	thioredoxin, putative	3656771	thioredoxin, putative	catalytic activity (GO:3824)		IPR006662 Thioredoxin-related, IPR012335 Thioredoxin fold, IPR013766 Thioredoxin domain,	PF00085 Thioredoxin,		411			16	redox	Tb927.4.2450	1.27	1.42	0.96	0.7	0.32	-0.02	0.296476	0.13	0
Tb927.5.1770	hypothetical protein, conserved	3657287	hypothetical protein	lyase activity (GO:16829)		IPR006145 Pseudouridine synthase, IPR006224 Pseudouridine synthase, Rlu,	PF00849 PseudoU_synth_2,		700			16	rib	Tb927.5.1770	0.11	0.68	0.25	0.23	-0.17	0.01	0.0234999	-0.03	0
Tb927.3.3190	serine/threonine-protein kinase, putative,protein kinase, putative	3656258	serine/threonine-protein kinase, putative	transferase activity transferring phosphorus-containing groups (GO:16772)		IPR000719 Protein kinase, core, IPR001245 Tyrosine protein kinase, IPR002290 Serine/threonine protein kinase, IPR008271 Serine/threonine protein kinase, active site,	PF00069 Pkinase, PF07714 Pkinase_Tyr,		503			16	signal	Tb927.3.3190	0.63	0.89	0.4	0.5	0.25	-0.07	-0.0582225	-0.07	0
Tb927.8.890	small GTP-binding protein Rab1, putative	3659064	rab1	binding (GO:5488)	GO:0005622~intracellular, GO:0005623~cell, GO:0016020~membrane, GO:0044464~cell part, ::::::::::	IPR001806 Ras GTPase, IPR002078 RNA polymerase sigma factor 54, interaction, IPR003579 Ras small GTPase, Rab type, IPR005225 Small GTP-binding protein domain, IPR013753 Ras,	PF00071 Ras, PF00158 Sigma54_activat,		208			16	vestrans	Tb927.8.890	1.09	1.29	0.71	0.4	0.23	0.09	0.241223	-0.04	0
Tb10.6k15.2500	adaptin complex 1 subunit, putative,beta-adaptin, fragment	3662658	adaptin complex 1 subunit, putative	clathrin binding (GO:30276)	GO:0000139~Golgi membrane, GO:0005622~intracellular, GO:0005623~cell, GO:0005737~cytoplasm, GO:0005794~Golgi apparatus, GO:0005798~Golgi-associated vesicle, GO:0005802~trans-Golgi network, GO:0005886~plasma membrane, GO:0005905~coated pit, GO:0012505~endomembrane system, GO:0012506~vesicle membrane, GO:0012510~trans-Golgi network transport vesicle membrane, GO:0016020~membrane, GO:0016023~cytopla…	IPR002553 Clathrin/coatomer adaptor, adaptin-like, N-terminal, IPR011989 Armadillo-like helical,	PF01602 Adaptin_N,		695			16	vestrans	Tb10.6k15.2500	0.42	0.75	0.51	0.24	0.28	0.08	0.215968	0.06	0
Tb927.3.4000	clathrin coat assembly protein AP19, putative	3656332	clathrin coat assembly protein ap19, putative	protein transporter activity (GO:8565)	GO:0005622~intracellular, GO:0005623~cell, GO:0005737~cytoplasm, GO:0012505~endomembrane system, GO:0012506~vesicle membrane, GO:0016020~membrane, GO:0016023~cytoplasmic membrane-bound vesicle, GO:0030117~membrane coat, GO:0030118~clathrin coat, GO:0030120~vesicle coat, GO:0030125~clathrin vesicle coat, GO:0030135~coated vesicle, GO:0030136~clathrin-coated vesicle, GO:0030659~cytoplasmic vesicle …	IPR000804 Clathrin adaptor, sigma subunit/coatomer, zeta subunit, IPR015604 Clathrin adaptor AP1, sigma subunit,	PF01217 Clat_adaptor_s,		159			16	vestrans	Tb927.3.4000	0.76	1.03	0.84	0.25	0.38	0.01	0.401642	0.02	0
Tb11.01.3580	hypothetical protein, conserved	3665716	hypothetical protein	peroxidase activity (GO:4601)		IPR007751 Protein of unknown function DUF676, hydrolase-like,	PF05057 DUF676,		341			16		Tb11.01.3580	1.32	1.73	1.3	0.73	0.78	0.17	0.852487	0.12	0
Tb11.02.3540	hypothetical protein, conserved	3664878	hypothetical protein						273		-	16		Tb11.02.3540	0.68	0.9	0.55	0.44	0.33	0.01	0.314228	0.01	0
Tb11.01.6550	hypothetical protein, conserved	3665370	hypothetical protein			IPR001854 Ribosomal protein L29,	PF00831 Ribosomal_L29,		3270		ribosmal protein L9 signature, but huge	16		Tb11.01.6550	0.4	0.83	0.61	0.35	0.41	0.16	0.0573906	0.05	0
Tb09.211.0460	hypothetical protein, conserved	3660576	hypothetical protein						130		-	16		Tb09.211.0460	0.66	0.9	0.63	0.28	0.36	0.08	0.191217	-0.11	0
Tb927.6.3100	hypothetical protein, conserved	3657946	hypothetical protein						435		-	16		Tb927.6.3100	0.8	0.98	0.59	0.48	0.3	0.07	0.582866	0.06	0
Tb11.01.6790	hypothetical protein, conserved	3664404	hypothetical protein						568		PM and cytoskel	16		Tb11.01.6790	0.41	0.73	0.18	0.15	0.11	-0.02	0.278284	0.07	0
Tb927.7.1850	hypothetical protein, conserved	3658394	hypothetical protein						335		-	16		Tb927.7.1850	0.29	0.82	0.49	0.27	0.23	-0.08	0.217443	-0.01	0
Tb927.4.4730	amino acid transporter, putative	3657014	amino acid transporter aatp11	transporter activity (GO:5215)	GO:0005623~cell, GO:0016020~membrane, GO:0016021~integral to membrane, GO:0031224~intrinsic to membrane, GO:0044425~membrane part, GO:0044464~cell part, ::::::::	IPR013057 Amino acid transporter, transmembrane,	PF01490 Aa_trans,		473		AATP11	17	AAT	Tb927.4.4730	-2.45	-2.1	-1.76	-1.45	-0.51	-0.7	-0.334017	-0.21	0
Tb927.8.7670	amino acid transporter, putative	3659773	amino acid transporter, putative	transporter activity (GO:5215)	GO:0005623~cell, GO:0016020~membrane, GO:0044464~cell part, :::::::::::	IPR013057 Amino acid transporter, transmembrane,	PF01490 Aa_trans,		466		AATP1-related?	17	AAT	Tb927.8.7670	-0.58	-0.69	-0.19	-0.27	0.26	0.07	0.0750346	0.13	0
Tb11.01.3610	membrane-bound acid phosphatase, putative	3665719	membrane-bound acid phosphatase, putative	acid phosphatase activity (GO:3993)		IPR000560 Histidine acid phosphatase, IPR014030 Beta-ketoacyl synthase, N-terminal,	PF00109 ketoacyl-synt, PF00328 Acid_phosphat_A,		495			17	aminoacid	Tb11.01.3610	-1.03	-1.21	-0.59	-0.54	0.4	0.2	-0.033993	0.08	0
Tb10.6k15.0280	hypothetical protein, conserved	3661846	hypothetical protein	catalytic activity (GO:3824)					407		alphabeta hydrolase	17	enz	Tb10.6k15.0280	-2.22	-1.73	-1.22	-1.33	-0.31	-0.18	-0.0397305	-0.16	0
Tb927.6.270	receptor-type adenylate cyclase GRESAG 4, pseudogene, putative,receptor-type adenylate cyclase GRESAG 4, degenerate	3657663										17	ES 4	Tb927.6.270	-0.68	-0.55	-0.36	-0.3	0.12	0.05	-0.115538	0.16	0
Tb927.8.4010	flagellum-adhesion glycoprotein	3659404	flagellum-adhesion glycoprotein		GO:0005622~intracellular, GO:0005623~cell, GO:0009434~microtubule-based flagellum, GO:0016020~membrane, GO:0016021~integral to membrane, GO:0019861~flagellum, GO:0020016~flagellar pocket, GO:0031224~intrinsic to membrane, GO:0042995~cell projection, GO:0043226~organelle, GO:0043227~membrane-bound organelle, GO:0043229~intracellular organelle, GO:0043231~intracellular membrane-bound organelle, GO:…	IPR011042 Six-bladed beta-propeller, TolB-like,	PF07519 Tannase,		546		FLA1	17	flag	Tb927.8.4010	-1.64	-1.56	-1	-0.84	0.12	0.24	-0.329228	-0.05	0
Tb927.4.600	hypothetical protein, conserved	3656583	hypothetical protein	catalytic activity (GO:3824)			PF00561 Abhydrolase_1,		317			17		Tb927.4.600	-0.48	-0.33	-0.27	-0.11	0.21	0.14	-0.119066	0.04	0
Tb11.02.4150	pyruvate phosphate dikinase	3665112	pyruvate phosphate dikinase	transferase activity transferring phosphorus-containing groups (GO:16772)	GO:0005622~intracellular, GO:0005623~cell, GO:0020015~glycosome, GO:0043226~organelle, GO:0043227~membrane-bound organelle, GO:0043229~intracellular organelle, GO:0043231~intracellular membrane-bound organelle, GO:0044424~intracellular part, GO:0044464~cell part, :::::	IPR000121 PEP-utilizing enzyme, IPR002192 Pyruvate phosphate dikinase, PEP/pyruvate-binding, IPR008279 PEP-utilising enzyme, mobile region, IPR010121 Pyruvate, phosphate dikinase, IPR013815 ATP-grasp fold, subdomain 1, IPR013816 ATP-grasp fold, subdomain 2, IPR015813	PF00391 PEP-utilizers, PF01326 PPDK_N, PF02896 PEP-utilizers_C,	tbr00620 Pyruvate metabolism, tbr00710 Carbon fixation,	913	9653123,		17	glyc	Tb11.02.4150	-3.66	-3.73	-2.48	-1.56	-0.35	-0.04	-0.169551	0.24	0
Tb10.6k15.3080	dihydrolipoamide acetyltransferase E2 subunit, putative	3662038	dihydrolipoamide acetyltransferase, putative	acyltransferase activity (GO:8415)	GO:0005622~intracellular, GO:0005623~cell, GO:0005737~cytoplasm, GO:0005739~mitochondrion, GO:0005759~mitochondrial matrix, GO:0005967~mitochondrial pyruvate dehydrogenase complex, GO:0031974~membrane-enclosed lumen, GO:0031980~mitochondrial lumen, GO:0032991~macromolecular complex, GO:0043226~organelle, GO:0043227~membrane-bound organelle, GO:0043229~intracellular organelle, GO:0043231~intracell…	IPR000089 Biotin/lipoyl attachment, IPR001078 Catalytic domain of components of various dehydrogenase complexes, IPR004167 E3 binding,	PF00198 2-oxoacid_dh, PF00364 Biotin_lipoyl, PF02817 E3_binding,	tbr00010 Glycolysis / Gluconeogenesis, tbr00252 Alanine and aspartate metabolism, tbr00620 Pyruvate metabolism,	451		PDH and KGDh component	17	mit CAC	Tb10.6k15.3080	-1.08	-1.14	-0.98	-0.54	-0.01	-0.11	-0.0578699	0.06	0
Tb927.8.6580	succinate dehydrogenase flavoprotein, putative	3659666	succinate dehydrogenase flavoprotein, putative	oxidoreductase activity (GO:16491)		IPR003952 Fumarate reductase/succinate dehydrogenase, FAD-binding site, IPR003953 Fumarate reductase/succinate dehydrogenase flavoprotein, N-terminal, IPR004112 Fumarate reductase/succinate dehydrogenase flavoprotein, C-terminal, IPR011281 Succinate dehydrogenase, flavoprotein subunit, IPR013027 FAD-dependent pyridine nucleotide-disulphide oxidoreductase, IPR014006 Succinate dehydrogenase or fuma…	PF00890 FAD_binding_2, PF02910 Succ_DH_flav_C, PF07992 Pyr_redox_2,	tbr00020 Citrate cycle (TCA cycle), tbr00190 Oxidative phosphorylation,	609		citric acid cycle	17	mit CAC	Tb927.8.6580	-1.4	-1.14	-0.89	-0.71	-0.2	-0.33	-0.21689	-0.17	0
Tb10.389.0690	mitochondrial carrier protein, putative,mitochondrial 2-oxoglutarate/malate carrier protein, putative	3661580	mitochondrial carrier protein, putative	binding (GO:0005488)	GO:0005623~cell, GO:0016020~membrane, GO:0016021~integral to membrane, GO:0031224~intrinsic to membrane, GO:0044425~membrane part, GO:0044464~cell part, ::::::::	IPR001993 Mitochondrial substrate carrier,	PF00153 Mito_carr,		304		Mcp	17	mit MCP	Tb10.389.0690	-1.79	-1.9	-1.03	-0.77	-0.22	-0.29	-0.381421	-0.08	0
Tb09.160.4310	glutamate dehydrogenase	3660202	glutamate dehydrogenase	oxidoreductase activity (GO:0016491)	GO:0005622~intracellular, GO:0005623~cell, GO:0005737~cytoplasm, GO:0005739~mitochondrion, GO:0043226~organelle, GO:0043227~membrane-bound organelle, GO:0043229~intracellular organelle, GO:0043231~intracellular membrane-bound organelle, GO:0044424~intracellular part, GO:0044444~cytoplasmic part, GO:0044464~cell part, :::	IPR006096 Glu/Leu/Phe/Val dehydrogenase, C-terminal,	PF00208 ELFV_dehydrog, PF05088 Bac_GDH,	tbr00251 Glutamate metabolism, tbr00910 Nitrogen metabolism,	992	10376989,	ammonia fixation	17	mit pro	Tb09.160.4310	-2.62	-2.72	-2.15	-1.4	-0.51	-0.8	-0.672087	-0.23	0
Tb927.8.1630	major surface protease gp63, putative,GP63, putative,metallopeptidase, putative	3659150	major surface protease gp63, putative	metalloendopeptidase activity (GO:4222)	GO:0005623~cell, GO:0016020~membrane, GO:0044464~cell part, :::::::::::	IPR001577 Peptidase M8, leishmanolysin, IPR006025 Peptidase M, neutral zinc metallopeptidases, zinc-binding site,	PF01457 Peptidase_M8,		587		MSP	17	MSP	Tb927.8.1630	-1.24	-1.22	-0.74	-0.63	0.37	0	-0.269415	-0.09	0
Tb10.389.0770	hypothetical protein, conserved,zinc finger protein family member, putative	3661917	hypothetical protein	binding (GO:0005488)		IPR000571 Zinc finger, CCCH-type,	PF00642 zf-CCCH,		286		ZC3H37	17	RBP	Tb10.389.0770	-3.29	-2.8	-2	-1.64	-0.4	-0.29	-0.530914	-0.48	0
Tb927.4.1790	ribosomal protein L3, putative	3656705	ribosomal protein l3, putative	structural constituent of ribosome (GO:3735)	GO:0005622~intracellular, GO:0005623~cell, GO:0005737~cytoplasm, GO:0005840~ribosome, GO:0030529~ribonucleoprotein complex, GO:0032991~macromolecular complex, GO:0043226~organelle, GO:0043228~non-membrane-bound organelle, GO:0043229~intracellular organelle, GO:0043232~intracellular non-membrane-bound organelle, GO:0044424~intracellular part, GO:0044444~cytoplasmic part, GO:0044464~cell part, :	IPR000597 Ribosomal protein L3,	PF00297 Ribosomal_L3,	tbr03010 Ribosome,	480			17	ribprot	Tb927.4.1790	-0.52	-0.83	-0.47	-0.61	0.12	0.08	0.0217015	-0.22	0
Tb927.7.4900	5'-3' exonuclease XRNA, putative,exoribonuclease 1, putative	3658701	5'-3' exonuclease xrna, putative	exonuclease activity (GO:4527)	GO:0005622~intracellular, GO:0005623~cell, GO:0005634~nucleus, GO:0043226~organelle, GO:0043227~membrane-bound organelle, GO:0043229~intracellular organelle, GO:0043231~intracellular membrane-bound organelle, GO:0044424~intracellular part, GO:0044464~cell part, :::::	IPR004859 Putative 5-3 exonuclease,	PF03159 XRN_N,		1418	17077271	XRNA	17	RNAdeg	Tb927.7.4900	-0.31	-0.25	-0.03	-0.08	0.39	0.17	-0.632079	0.15	0
Tb10.70.6470	methionyl-tRNA synthetase, putative	3662741	methionyl-trna synthetase, putative	aminoacyl-tRNA ligase activity (GO:4812)	GO:0005576~extracellular region, :::::::::::::	IPR002304 Methionyl-tRNA synthetase, class Ia, IPR014729 Rossmann-like alpha/beta/alpha sandwich fold, IPR014758 Methionyl-tRNA synthetase, class Ia, N-terminal, IPR015413 Aminoacyl-tRNA synthetase, class I (M),	PF09334 tRNA-synt_1g,	tbr00271 Methionine metabolism, tbr00450 Selenoamino acid metabolism, tbr00970 Aminoacyl-tRNA biosynthesis,	773			17	translation	Tb10.70.6470	-1.01	-1.06	-1.04	-0.74	-0.15	-0.12	-0.62093	-0.19	0
Tb927.1.600	phosphate-repressible phosphate permease, putative	3663220	phosphate-repressible phosphate permease, putative	phosphate transmembrane transporter activity (GO:15114)	GO:0005623~cell, GO:0016020~membrane, GO:0044464~cell part, :::::::::::	IPR001204 Phosphate transporter,	PF01384 PHO4,		515	12907729		17	transporter	Tb927.1.600	-1	-0.75	-0.67	-0.43	0.41	0.02	-0.260193	-0.16	0
Tb10.6k15.2020	glucose transporter,glucose transporter 2A	3662271	glucose transporter	transporter activity (GO:5215)	GO:0005623~cell, GO:0016020~membrane, GO:0016021~integral to membrane, GO:0031224~intrinsic to membrane, GO:0044425~membrane part, GO:0044464~cell part, ::::::::	IPR003663 Sugar transporter, IPR005828 General substrate transporter, IPR007114 Major facilitator superfamily,	PF00083 Sugar_tr,		529	8423781, 8554506,		17	transporter	Tb10.6k15.2020	-2.7	-2.5	-1.88	-1.01	-0.22	-0.18	-0.599097	-0.23	0
Tb10.6k15.3510	cysteine-rich, acidic integral membrane protein precursor	3662894	cysteine-rich, acidic integral membrane protein	binding (GO:5488)	GO:0005622~intracellular, GO:0005623~cell, GO:0009434~microtubule-based flagellum, GO:0016020~membrane, GO:0016021~integral to membrane, GO:0019861~flagellum, GO:0020016~flagellar pocket, GO:0031224~intrinsic to membrane, GO:0042995~cell projection, GO:0043226~organelle, GO:0043227~membrane-bound organelle, GO:0043229~intracellular organelle, GO:0043231~intracellular membrane-bound organelle, GO:…	IPR009745 Cysteine-rich, acidic integral membrane,	PF07016 CRAM_rpt,		1148	1697030,	CRAM	17		Tb10.6k15.3510	-2.46	-2.78	-2.15	-1.74	1.44	1.29	-0.163551	0.11	0
Tb10.70.1890	hypothetical protein, conserved	3661935	hypothetical protein						447		-	17		Tb10.70.1890	-1.22	-1.35	-0.76	-0.76	-0.2	-0.15	-0.1223	-0.11	0
Tb927.1.2250	hypothetical protein, unlikely	4357300									2 TM	17		Tb927.1.2250	-1.19	-0.84	-0.44	-0.26	0.32	0.26	-0.427535	0.16	0
Tb927.1.590	hypothetical protein, unlikely	4357142										17		Tb927.1.590	-1.15	-1.04	-0.63	-0.53	0.41	0.22	-0.10833	0.17	0
Tb927.3.1940	hypothetical protein, conserved	3656134	hypothetical protein			IPR007621 Protein of unknown function DUF477,	PF04536 DUF477,		438			17		Tb927.3.1940	-1.2	-1.15	-0.71	-0.38	0.18	0.01	-0.225256	0.03	0
Tb927.7.1360	hypothetical protein, conserved	3658341	hypothetical protein	binding (GO:5488)					366			17		Tb927.7.1360	-0.17	-0.36	-0.19	-0.05	0.22	0.29	0.101199	0.15	0
Tb927.7.3100	hypothetical protein, conserved	3658524	hypothetical protein	binding (GO:5488)					608			17		Tb927.7.3100	-0.77	-0.8	-0.41	-0.2	0.18	0.01	-0.185049	0.16	0
Tb11.02.4520	amino acid permease/transporter, putative	3665830	amino acid permease/transporter, putative	transporter activity (GO:5215)	GO:0005623~cell, GO:0016020~membrane, GO:0016021~integral to membrane, GO:0031224~intrinsic to membrane, GO:0044425~membrane part, GO:0044464~cell part, ::::::::	IPR002293 Amino acid/polyamine transporter I, IPR004841 Amino acid permease-associated region,	PF00324 AA_permease,		507	11152613,		18	AAT	Tb11.02.4520	-1.31	-0.77	-0.73	-0.7	-0.75	-0.13	-0.104621	0.12	0
Tb927.6.2170	co-chaperone GrpE, putative	3657852	co-chaperone grpe, putative	protein binding (GO:5515)	GO:0005622~intracellular, GO:0005623~cell, GO:0005737~cytoplasm, GO:0005739~mitochondrion, GO:0043226~organelle, GO:0043227~membrane-bound organelle, GO:0043229~intracellular organelle, GO:0043231~intracellular membrane-bound organelle, GO:0044424~intracellular part, GO:0044444~cytoplasmic part, GO:0044464~cell part, :::	IPR000740 GrpE nucleotide exchange factor, IPR009012 GrpE nucleotide exchange factor, head, IPR013805 GrpE nucleotide exchange factor, coiled-coil,	PF01025 GrpE,		222			18	chap	Tb927.6.2170	-1.15	-0.71	-0.75	-0.58	-0.67	-0.16	-0.0188497	0.02	0
Tb11.01.5225	cytochrome b5, putative	3665129	cytochrome b5, putative	catalytic activity (GO:3824)	GO:0005623~cell, GO:0016020~membrane, GO:0016021~integral to membrane, GO:0031224~intrinsic to membrane, GO:0044425~membrane part, GO:0044464~cell part, ::::::::	IPR001199 Cytochrome b5,	PF00173 Cyt-b5,		119	11152613,	unsaturated fatty acids	18	FA ss	Tb11.01.5225	-1.09	-0.46	-0.67	-0.44	-0.29	-0.22	-0.112174	0.03	0
Tb10.70.0570	ATP-dependent DEAD/H RNA helicase, putative	3661852	atp-dependent dead/h rna helicase, putative	ATP-dependent helicase activity (GO:8026)		IPR001650 DNA/RNA helicase, C-terminal, IPR011545 DNA/RNA helicase, DEAD/DEAH box type, N-terminal, IPR014001 DEAD-like helicase, N-terminal, IPR014014 RNA helicase, DEAD-box type, Q motif, IPR014021 Helicase, superfamily 1 and 2, ATP-binding,	PF00270 DEAD, PF00271 Helicase_C,		604			18	helicase	Tb10.70.0570	-1.4	-0.52	-0.34	-0.43	-0.39	-0.36	-0.0516895	-0.05	0
Tb927.5.2780	mitochondrial DNA polymerase beta	3657385	mitochondrial dna polymerase beta	DNA-directed DNA polymerase activity (GO:3887)	GO:0005622~intracellular, GO:0005623~cell, GO:0044464~cell part, :::::::::::	IPR002008 DNA-directed DNA polymerase X, beta-like, IPR002054 DNA polymerase X, IPR003583 Helix-hairpin-helix DNA-binding, class 1,			407	12966090		18	mit DNA	Tb927.5.2780	-0.87	-0.25	-0.52	-0.3	-0.45	0.1	0.0640938	0.04	0
Tb11.02.2950	ATPase subunit 9, putative	3664833	atpase subunit 9 homolog	transporter activity (GO:5215)	GO:0005622~intracellular, GO:0005623~cell, GO:0005737~cytoplasm, GO:0005739~mitochondrion, GO:0005740~mitochondrial envelope, GO:0005743~mitochondrial inner membrane, GO:0005753~mitochondrial proton-transporting ATP synthase complex, GO:0016020~membrane, GO:0016469~proton-transporting two-sector ATPase complex, GO:0019866~organelle inner membrane, GO:0031090~organelle membrane, GO:0031966~mitocho…	IPR000454 ATPase, F0 complex, subunit C, IPR002379 ATPase, F0/V0 complex, subunit C,	PF00137 ATP-synt_C,	tbr00190 Oxidative phosphorylation,	118	15223320, 9574907,	F1 ATPase	18	mit F1	Tb11.02.2950	-1.35	-0.71	-0.91	-0.78	-0.6	-0.21	0.0314201	-0.08	0
Tb10.100.0160	cytochrome oxidase subunit VI	3661485	cytochrome c oxidase subunit vi, putative	cytochrome-c oxidase activity (GO:0004129)	GO:0005622~intracellular, GO:0005623~cell, GO:0005737~cytoplasm, GO:0005739~mitochondrion, GO:0043226~organelle, GO:0043227~membrane-bound organelle, GO:0043229~intracellular organelle, GO:0043231~intracellular membrane-bound organelle, GO:0044424~intracellular part, GO:0044444~cytoplasmic part, GO:0044464~cell part, :::	IPR003213 Cytochrome c oxidase, subunit VIb,	PF02297 COX6B,	tbr00190 Oxidative phosphorylation,	158	9763291,	resp chain	18	mit resp	Tb10.100.0160	-1.76	-1.01	-0.76	-0.87	-0.59	-0.25	-0.191662	-0.22	0
Tb927.1.3030	RNA editing ligase,RNA-editing complex protein,KREL2	4357372		RNA ligase ATP activity (GO:3972)								18	mit RNA	Tb927.1.3030	-0.82	-0.2	-0.06	-0.14	-0.2	0.03	0.0154746	0.12	0
Tb09.160.5260	oxidoreductase, putative	3660488	oxidoreductase, putative	oxidoreductase activity (GO:0016491)		IPR002085 Alcohol dehydrogenase superfamily, zinc-containing, IPR013154 Alcohol dehydrogenase GroES-like,	PF08240 ADH_N,		445		2-enoyl thioester reductase, mito complex	18	mitenz	Tb09.160.5260	-1.38	-0.74	-0.71	-0.34	-0.4	-0.03	-0.163627	0.02	0
Tb11.02.1100	nucleobase/nucleoside transporter 8.1,nucleobase transporter	3664996	nucleobase/nucleoside transporter 8.1	nucleoside transmembrane transporter activity (GO:5337)	GO:0005623~cell, GO:0005886~plasma membrane, GO:0009897~external side of plasma membrane, GO:0009986~cell surface, GO:0016020~membrane, GO:0016021~integral to membrane, GO:0031224~intrinsic to membrane, GO:0044425~membrane part, GO:0044459~plasma membrane part, GO:0044464~cell part, ::::	IPR002259 Delayed-early response protein/equilibrative nucleoside transporter,	PF01733 Nucleoside_tran,		435	11152613, 12946846,		18	nucleotide	Tb11.02.1100	-0.87	-0.43	-0.5	-0.31	-0.23	-0.05	-0.177312	-0.1	0
Tb10.389.1360	gamma-glutamylcysteine synthetase	3661602	gamma-glutamylcysteine synthetase	polo kinase kinase activity (GO:0042801)		IPR004308 Glutamate-cysteine ligase catalytic subunit,	PF03074 GCS,	tbr00251 Glutamate metabolism, tbr00480 Glutathione metabolism,	679		1st step glutathione	18	redox	Tb10.389.1360	-1.64	-1.09	-0.86	-0.66	-0.66	-0.3	-0.384443	-0.12	0
Tb10.70.7770	hypothetical protein, conserved	3663080	hypothetical protein						334		similar to glutathione S-transferase	18	redox	Tb10.70.7770	-0.98	-0.46	-0.31	-0.27	-0.3	0.01	-0.0275976	0.01	0
Tb11.55.0014	vesicular transport protein (CDC48 homologue), putative	3664038	vesicular transport protein (cdc48 homologue), putative	nucleotide binding (GO:166)	GO:0005623~cell, GO:0016020~membrane, GO:0044464~cell part, :::::::::::	IPR003593 AAA+ ATPase, core, IPR003959 AAA ATPase, core, IPR003960 AAA ATPase, subdomain, IPR015415 Vps4 oligomerisation, C-terminal,	PF00004 AAA, PF09336 Vps4_C,		706			18	vestrans	Tb11.55.0014	-0.68	-0.16	0.02	-0.19	0.02	0.02	-0.0133496	0.08	0
Tb927.7.270	ribosome biogenesis protein, putative	3658238	ribosome biogenesis protein, putative			IPR007109 Brix,	PF04427 Brix,		370			18	rib	Tb927.7.270	-1.39	-0.76	-0.58	-0.49	-0.8	-0.31	-0.317504	0.05	0
Tb927.5.2140	regulator of nonsense transcripts 1, putative,nonsense mRNA reducing factor 1, putative	3657316	regulator of nonsense transcripts 1, putative	catalytic activity (GO:3824)	GO:0005623~cell, GO:0016020~membrane, GO:0044464~cell part, :::::::::::	IPR003593 AAA+ ATPase, core, IPR014001 DEAD-like helicase, N-terminal,			842		UPF1	18	RNAdeg	Tb927.5.2140	-0.82	-0.43	-0.31	-0.3	-0.33	-0.16	-0.027417	0.03	0
Tb927.7.3380	hypothetical protein, conserved	3658549	hypothetical protein	inositol or phosphatidylinositol phosphatase activity (GO:4437)		IPR006958 Mak16 protein,	PF04874 Mak16,		276			18	signal P	Tb927.7.3380	-0.97	-0.53	-0.6	-0.29	-0.41	-0.06	-0.3436	0.08	0
Tb11.02.1210	leucyl-tRNA synthetase, putative	3664921	leucyl-trna synthetase, putative	aminoacyl-tRNA ligase activity (GO:4812)	GO:0005622~intracellular, GO:0005623~cell, GO:0005737~cytoplasm, GO:0044424~intracellular part, GO:0044464~cell part, :::::::::	IPR001412 Aminoacyl-tRNA synthetase, class I, IPR002300 Aminoacyl-tRNA synthetase, class Ia, IPR004493 Leucyl-tRNA synthetase, class Ia, archaeal/eukaryotic cytosolic, IPR013155 Valyl/Leucyl/Isoleucyl-tRNA synthetase, class I, anticodon-binding, IPR014729 Rossmann-like alpha/beta/alpha sandwich fold, IPR015413 Aminoacyl-tRNA synthetase, class I (M),	PF00133 tRNA-synt_1, PF08264 Anticodon_1, PF09334 tRNA-synt_1g,	tbr00290 Valine, leucine and isoleucine biosynthesis, tbr00970 Aminoacyl-tRNA biosynthesis,	1074			18	translation	Tb11.02.1210	-0.92	-0.44	-0.75	-0.47	-0.57	-0.22	-0.253049	-0.03	0
Tb927.8.1410	hypothetical protein, conserved	3659127	hypothetical protein	nucleotide binding (GO:166)		IPR007034 Protein of unknown function DUF663, IPR012948 AARP2CN, IPR013841 Phosphatidylinositol-specific phospholipase C, X and Y boxes,	PF04950 DUF663, PF08142 AARP2CN,		777		-	18		Tb927.8.1410	-0.95	-0.49	-0.35	-0.18	-0.24	0.15	0	0.21	0
Tb11.01.7740	hypothetical protein, conserved	3664498	hypothetical protein	transporter activity (GO:5215)	GO:0005622~intracellular, GO:0005623~cell, GO:0005737~cytoplasm, GO:0005783~endoplasmic reticulum, GO:0005794~Golgi apparatus, GO:0043226~organelle, GO:0043227~membrane-bound organelle, GO:0043229~intracellular organelle, GO:0043231~intracellular membrane-bound organelle, GO:0044424~intracellular part, GO:0044444~cytoplasmic part, GO:0044464~cell part, ::	IPR000744 NSF attachment protein, IPR011990 Tetratricopeptide-like helical,	PF02071 NSF,		293		Tetratricopeptide repeat	18		Tb11.01.7740	-0.91	-0.14	-0.49	-0.57	-0.18	0.12	-0.145304	-0.03	0
Tb927.8.1500	hypothetical protein, conserved	3659134	hypothetical protein						601		-	18		Tb927.8.1500	-0.7	-0.19	-0.37	-0.21	-0.23	0.08	-0.410371	0.2	0
Tb927.6.4130	hypothetical protein, conserved	3658048	hypothetical protein						104		-	18		Tb927.6.4130	-1.23	-0.39	-0.7	-0.68	-0.44	-0.13	-0.0622283	-0.26	0
Tb927.6.590	hypothetical protein, conserved	3657697	hypothetical protein						98		-	18		Tb927.6.590	-1.05	-0.64	-0.53	-0.52	-0.68	-0.21	0.115383	-0.17	0
Tb11.01.7500	amino acid transporter, putative	3664474	amino acid transporter, putative	transporter activity (GO:5215)	GO:0005623~cell, GO:0016020~membrane, GO:0016021~integral to membrane, GO:0031224~intrinsic to membrane, GO:0044425~membrane part, GO:0044464~cell part, ::::::::	IPR013057 Amino acid transporter, transmembrane,	PF01490 Aa_trans,		462	11152613,		19	AAT	Tb11.01.7500	0.1	0.57	0.69	0.56	-0.14	-0.14	-0.331269	-0.13	0
Tb10.406.0610	hypothetical protein, conserved	3663018	hypothetical protein		GO:0005622~intracellular, GO:0005623~cell, GO:0009579~thylakoid, GO:0016020~membrane, GO:0043226~organelle, GO:0043227~membrane-bound organelle, GO:0043229~intracellular organelle, GO:0043231~intracellular membrane-bound organelle, GO:0044424~intracellular part, GO:0044464~cell part, ::::	IPR001440 Tetratricopeptide TPR-1, IPR011990 Tetratricopeptide-like helical, IPR013026 Tetratricopeptide region, IPR013105 Tetratricopeptide TPR2,	PF00515 TPR_1, PF07719 TPR_2,		557		Tetratricopeptide repeat, essential, S.c CDC27	19	cyc	Tb10.406.0610	0.3	0.67	0.74	0.42	0.02	0.01	0.307833	0.03	0
Tb11.12.0001	DNA polymerase kappa, putative	3665087	dna polymerase kappa, putative	nucleotidyltransferase activity (GO:16779)		IPR001126 UMUC-like DNA-repair protein,	PF00817 IMS,	tbr03030 DNA polymerase,	570			19	DNA	Tb11.12.0001	0.44	0.98	0.97	0.69	0.56	0.26	0.786596	0.33	0
Tb927.7.2310	DNA primase small subunit, putative	3658442	dna primase small subunit, putative	nucleotidyltransferase activity (GO:16779)		IPR002755 DNA primase, small subunit, IPR014052 DNA primase, small subunit, eukaryotic and archaeal,	PF01896 DNA_primase_S,	tbr00230 Purine metabolism, tbr00240 Pyrimidine metabolism, tbr03030 DNA polymerase,	421			19	DNA	Tb927.7.2310	0.43	0.67	0.76	0.54	-0.04	-0.08	0.331702	0.08	0
Tb10.61.3060	GPI-anchor transamidase subunit 8 (GPI8),cysteine peptidase, Clan CD, family C13	3661957	gpi-anchor transamidase subunit 8	legumain activity (GO:1509)		IPR001096 Peptidase C13, legumain,	PF01650 Peptidase_C13,		319			19	GPI	Tb10.61.3060	0.44	1.06	1.05	0.75	0.37	0.05	0.445311	-0.03	0
Tb10.6k15.3650	ATP-dependent DEAD/H RNA helicase, putative,RNA helicase, putative	3662535	atp-dependent dead/h rna helicase, putative	ATP-dependent helicase activity (GO:8026)		IPR001650 DNA/RNA helicase, C-terminal, IPR011545 DNA/RNA helicase, DEAD/DEAH box type, N-terminal, IPR014001 DEAD-like helicase, N-terminal, IPR014021 Helicase, superfamily 1 and 2, ATP-binding,	PF00270 DEAD, PF00271 Helicase_C,		550			19	helicase	Tb10.6k15.3650	0.48	1.06	1.59	0.68	0.53	0.06	0.28938	0.21	0
Tb11.02.5610	Gp63-1 surface protease homolog, putative	3665896	gp63-1 surface protease homolog, putative	metalloendopeptidase activity (GO:4222)	GO:0005623~cell, GO:0016020~membrane, GO:0044464~cell part, :::::::::::	IPR001577 Peptidase M8, leishmanolysin, IPR006025 Peptidase M, neutral zinc metallopeptidases, zinc-binding site,	PF01457 Peptidase_M8,		609			19	MSP	Tb11.02.5610	1.53	1.97	1.91	1.39	0.85	0.22	1.31429	0.43	0
Tb10.70.0960	protein kinase, putative,(OTHER) NEK family, HsNEK1-like	3662000	protein kinase, putative	transferase activity transferring phosphorus-containing groups (GO:16772)		IPR000719 Protein kinase, core, IPR001849 Pleckstrin-like, IPR002290 Serine/threonine protein kinase, IPR008271 Serine/threonine protein kinase, active site,	PF00069 Pkinase, PF00169 PH,		494			19	signal K	Tb10.70.0960	0.35	0.43	0.63	0.25	0.17	0	0.0026618	-0.02	0
Tb927.8.4890	endoplasmic reticulum oxidoreductin, putative,pol-associated gene 1	3659492	endoplasmic reticulum oxidoreductin, putative	disulfide oxidoreductase activity (GO:15036)	GO:0005623~cell, GO:0016020~membrane, GO:0016021~integral to membrane, GO:0031224~intrinsic to membrane, GO:0044425~membrane part, GO:0044464~cell part, ::::::::	IPR007266 Endoplasmic reticulum oxidoreductin 1,	PF04137 ERO1,		442		ERO1	19	vestrans	Tb927.8.4890	0.96	1.46	1.5	1.31	0.82	0.24	0.921377	0.1	0
Tb10.61.0320	hypothetical protein, conserved	3662408	hypothetical protein	nucleic acid binding (GO:3676)	GO:0005622~intracellular, GO:0005623~cell, GO:0009579~thylakoid, GO:0016020~membrane, GO:0043226~organelle, GO:0043227~membrane-bound organelle, GO:0043229~intracellular organelle, GO:0043231~intracellular membrane-bound organelle, GO:0044424~intracellular part, GO:0044464~cell part, ::::	IPR011990 Tetratricopeptide-like helical,			230		prenyltransferase?	19		Tb10.61.0320	0.52	0.83	0.76	0.49	0.26	0.16	0.510497	0.07	0
Tb927.7.5730	hypothetical protein, conserved	3658790	hypothetical protein			IPR000253 Forkhead-associated,	PF00498 FHA,		735		phosphopeptide recognition domain	19		Tb927.7.5730	0.5	0.84	0.69	0.57	0.33	0.04	0.267343	0.04	0
Tb09.211.0470	hypothetical protein, conserved	3660577	hypothetical protein	binding (GO:0005488)		IPR006994 Basic helix-loop-helix, Nulp1-type,	PF04910 DUF654,		831			19		Tb09.211.0470	0.28	0.61	0.79	0.23	0.25	0.04	0.133343	0.05	0
Tb09.160.1220	hypothetical protein, conserved	3660228	hypothetical protein						283		-	19		Tb09.160.1220	0.3	0.6	0.81	0.44	0.27	0.09	0.171543	-0.01	0
Tb927.8.2510	hypothetical protein, conserved	3659234	hypothetical protein						242		-	19		Tb927.8.2510	0.75	0.82	1.04	0.85	0.41	0.25	0.398549	0.07	0
Tb927.6.730	hypothetical protein, conserved	3657709	hypothetical protein						594		-	19		Tb927.6.730	0.16	0.45	0.48	0.2	0.07	-0.03	0.165737	0.01	0
Tb927.6.4060	hypothetical protein, conserved	3658046	hypothetical protein				PF05915 DUF872,		127		-	19		Tb927.6.4060	0.44	0.74	1.06	0.49	0.38	0.09	0.325224	0.09	0
Tb09.160.4260	hypothetical protein, unlikely	3660078	hypothetical protein						70			19		Tb09.160.4260	0.56	1.11	1.27	0.96	0.16	0.24	0.413568	0.05	0
Tb11.01.1940	hypothetical protein, conserved	3664222	hypothetical protein						597		-	19		Tb11.01.1940	0.68	0.8	0.9	0.62	0.27	0.07	0.454902	0.06	0
Tb11.01.4380	hypothetical protein	3665584	hypothetical protein						392		PM, cyskel	19		Tb11.01.4380	0.35	0.51	0.62	0.39	-0.07	-0.02	-0.1784	0.02	0
Tb927.8.6520	hypothetical protein, conserved	3659655	hypothetical protein						434		-	19		Tb927.8.6520	0.39	0.79	1.06	0.88	0.41	0.17	0.308993	0.18	0
Tb11.01.1350	S-adenosylhomocysteine hydrolase, putative	3664299	s-adenosylhomocysteine hydrolase, putative	hydrolase activity (GO:16787)		IPR000043 S-adenosyl-L-homocysteine hydrolase, IPR013032 EGF-like region, IPR015878 S-adenosyl-L-homocysteine hydrolase, NAD binding,	PF00670 AdoHcyase_NAD, PF05221 AdoHcyase,	tbr00271 Methionine metabolism, tbr00450 Selenoamino acid metabolism,	437			20	aminoacid	Tb11.01.1350	0.11	-0.08	-0.48	-0.58	-0.47	-0.2	-0.154583	0.08	0
Tb11.02.0750	t-complex protein 1, zeta subunit, putative	3664086	t-complex protein 1, zeta subunit, putative	ATP binding (GO:5524)	GO:0005622~intracellular, GO:0005623~cell, GO:0005737~cytoplasm, GO:0005829~cytosol, GO:0005832~chaperonin-containing T-complex, GO:0032991~macromolecular complex, GO:0043234~protein complex, GO:0044424~intracellular part, GO:0044444~cytoplasmic part, GO:0044445~cytosolic part, GO:0044464~cell part, :::	IPR001844 Chaperonin Cpn60, IPR002194 Chaperonin TCP-1, IPR002423 Chaperonin Cpn60/TCP-1, IPR012722 T-complex protein 1, zeta subunit,	PF00118 Cpn60_TCP1,		544		TRiC	20	chap	Tb11.02.0750	-0.49	-0.66	-1	-0.85	-0.8	-0.32	-0.111951	0.17	0
Tb927.3.3490	high mobility group protein, putative	3656281	high mobility group protein homolog tdp-1	DNA binding (GO:3677)	GO:0000785~chromatin, GO:0005622~intracellular, GO:0005623~cell, GO:0005634~nucleus, GO:0005694~chromosome, GO:0043226~organelle, GO:0043227~membrane-bound organelle, GO:0043228~non-membrane-bound organelle, GO:0043229~intracellular organelle, GO:0043231~intracellular membrane-bound organelle, GO:0043232~intracellular non-membrane-bound organelle, GO:0044422~organelle part, GO:0044424~intracellul…	IPR000135 High mobility group box, HMG1/HMG2, subgroup, IPR000910 High mobility group box, HMG1/HMG2, IPR009071 High mobility group box, HMG,	PF00505 HMG_box,		271	1565127		20	DNA	Tb927.3.3490	0.25	-0.06	-0.47	-0.45	-0.4	0.14	-0.228982	0.15	0
Tb11.39.0004	hypothetical protein, conserved	3664357	hypothetical protein			IPR001395 Aldo/keto reductase,	PF00248 Aldo_ket_red,		399		aldo-keto reductase signature	20	enz	Tb11.39.0004	-0.44	-0.28	-0.78	-0.57	-0.75	-0.18	-0.406183	-0.05	0
Tb11.01.8770	hypothetical protein, conserved,leucine-rich repeat protein (LRRP), putative	3664589	hypothetical protein	transmembrane receptor protein serine threonine kinase activity (GO:4675)		IPR001611 Leucine-rich repeat,	PF00560 LRR_1,		1004			20	ES LRR	Tb11.01.8770	-0.07	0.03	-0.59	-0.54	-0.89	-0.43	-0.193797	0.09	0
Tb927.8.5460	flagellar calcium-binding protein,44 kDa calflagin,44 kDa calcimedin	3659550	flagellar calcium-binding protein tb-44a	calcium ion binding (GO:5509)	GO:0005622~intracellular, GO:0005623~cell, GO:0009288~flagellin-based flagellum, GO:0009434~microtubule-based flagellum, GO:0019861~flagellum, GO:0042995~cell projection, GO:0043226~organelle, GO:0043227~membrane-bound organelle, GO:0043229~intracellular organelle, GO:0043231~intracellular membrane-bound organelle, GO:0044424~intracellular part, GO:0044464~cell part, ::	IPR002048 Calcium-binding EF-hand, IPR003299 Flagellar calcium-binding protein (calflagin), IPR011992 EF-Hand type,	PF00036 efhand,		407		not in flagellar proteome	20	flag	Tb927.8.5460	0.27	0.29	-0.42	-0.71	-0.47	-0.16	-0.0349723	0.2	0
Tb927.8.3530	glycerol-3-phosphate dehydrogenase [NAD+], glycosomal	3659353	glycerol-3-phosphate dehydrogenase [nad+], glycosomal	catalytic activity (GO:3824)	GO:0005622~intracellular, GO:0005623~cell, GO:0005737~cytoplasm, GO:0009331~glycerol-3-phosphate dehydrogenase complex, GO:0020015~glycosome, GO:0032991~macromolecular complex, GO:0043226~organelle, GO:0043227~membrane-bound organelle, GO:0043229~intracellular organelle, GO:0043231~intracellular membrane-bound organelle, GO:0043234~protein complex, GO:0044424~intracellular part, GO:0044444~cytopl…	IPR006109 NAD-dependent glycerol-3-phosphate dehydrogenase, C-terminal, IPR006168 NAD-dependent glycerol-3-phosphate dehydrogenase, IPR011128 NAD-dependent glycerol-3-phosphate dehydrogenase, N-terminal, IPR013328 Dehydrogenase, multihelical,	PF01210 NAD_Gly3P_dh_N, PF07479 NAD_Gly3P_dh_C,	tbr00564 Glycerophospholipid metabolism,	354		GPDH	20	glyc	Tb927.8.3530	-0.49	-0.4	-1.3	-1.64	-1.54	-1.31	-0.321261	-0.15	0
Tb10.70.5820	hexokinase	3663015	hexokinase	hexokinase activity (GO:4396)	GO:0005622~intracellular, GO:0005623~cell, GO:0020015~glycosome, GO:0043226~organelle, GO:0043227~membrane-bound organelle, GO:0043229~intracellular organelle, GO:0043231~intracellular membrane-bound organelle, GO:0044424~intracellular part, GO:0044464~cell part, :::::	IPR001312 Hexokinase,	PF00349 Hexokinase_1, PF03727 Hexokinase_2,	tbr00010 Glycolysis / Gluconeogenesis, tbr00051 Fructose and mannose metabolism, tbr00052 Galactose metabolism, tbr00500 Starch and sucrose metabolism, tbr00521 Streptomycin biosynthesis, tbr00530 Aminosugars metabolism,	471	12144928,	HXK	20	glyc	Tb10.70.5820	-0.57	-0.31	-1.23	-1.31	-1.08	-0.74	-0.322189	-0.01	0
Tb11.01.0700	ribose 5-phosphate isomerase, putative	3664062	ribose 5-phosphate isomerase, putative	intramolecular oxidoreductase activity interconverting aldoses and ketoses (GO:16861)		IPR003500 Ribose/galactose isomerase, IPR004785 Ribose 5-phosphate isomerase B,	PF02502 LacAB_rpiB,	tbr00030 Pentose phosphate pathway, tbr00710 Carbon fixation,	155			20	glyc PPP	Tb11.01.0700	-0.09	-0.36	-0.9	-0.82	-0.58	-0.3	-0.0286574	-0.05	0
Tb10.6k15.2620	2,3-bisphosphoglycerate-independent phosphoglycerate mutase	3662614	2,3-bisphosphoglycerate-independent phosphoglycerate mutase	phosphoglycerate mutase activity (GO:4619)	GO:0005622~intracellular, GO:0005623~cell, GO:0005737~cytoplasm, GO:0005829~cytosol, GO:0044424~intracellular part, GO:0044444~cytoplasmic part, GO:0044464~cell part, :::::::	IPR001952 Alkaline phosphatase, IPR005995 Phosphoglycerate mutase, 2,3-bisphosphoglycerate-independent, IPR006124 Metalloenzyme, IPR011258 BPG-independent PGAM, N-terminal,	PF00245 Alk_phosphatase, PF01676 Metalloenzyme, PF06415 iPGM_N,	tbr00010 Glycolysis / Gluconeogenesis,	551	10691985, 11864997,	PGM	20	glyc	Tb10.6k15.2620	0.21	-0.29	-0.82	-0.59	-0.42	-0.08	-0.304296	-0.11	0
Tb11.01.3370	glycosomal membrane protein, putative	3665058	glycosomal membrane protein, putative				PF05648 PEX11,		218		PEX11	20	glyc	Tb11.01.3370	-0.31	-0.55	-0.83	-0.64	-0.68	-0.03	0.0151746	-0.17	0
Tb927.7.7040	methylthioadenosine phosphorylase, putative	3658929	methylthioadenosine phosphorylase, putative	transferase activity transferring glycosyl groups (GO:16757)		IPR001369 Purine phosphorylase, family 2, IPR010044 Methylthioadenosine phosphorylase,	PF00896 Mtap_PNP,	tbr00271 Methionine metabolism,	309		salvage pathway of methionine and adenosine ss	20	nucleotide	Tb927.7.7040	-0.06	0.42	-0.68	-0.68	-0.48	-0.01	0.146869	0.18	0
Tb927.7.1780	adenine phosphoribosyltransferase, putative	3658391	adenine phosphoribosyltransferase, putative	adenine phosphoribosyltransferase activity (GO:3999)		IPR000836 Phosphoribosyltransferase, IPR002375 Purine/pyrimidine phosphoribosyl transferase,	PF00156 Pribosyltran,	tbr00230 Purine metabolism,	235		purine salvage	20	nucleotide	Tb927.7.1780	-0.3	-0.21	-0.77	-1.12	-1.12	-0.27	-0.134458	0.07	0
Tb11.02.4170	40S ribosomal protein S5, putative	3665114	40s ribosomal protein s5, putative	nucleic acid binding (GO:3676)	GO:0005622~intracellular, GO:0005623~cell, GO:0005737~cytoplasm, GO:0005829~cytosol, GO:0005830~cytosolic ribosome (sensu Eukaryota), GO:0005840~ribosome, GO:0005843~cytosolic small ribosomal subunit (sensu Eukaryota), GO:0015935~small ribosomal subunit, GO:0030529~ribonucleoprotein complex, GO:0032991~macromolecular complex, GO:0033279~ribosomal subunit, GO:0043226~organelle, GO:0043228~non-memb…	IPR000235 Ribosomal protein S7, IPR005716 Ribosomal protein S7, eukaryotic/archaeal,	PF00177 Ribosomal_S7,	tbr03010 Ribosome,	190			20	ribprot	Tb11.02.4170	-0.32	-0.82	-1.23	-0.9	-0.65	-0.56	-0.0438503	-0.29	0
Tb11.01.4750	elongation factor 1 gamma, putative	3665261	elongation factor 1 gamma, putative	binding (GO:5488)	GO:0005622~intracellular, GO:0005623~cell, GO:0005737~cytoplasm, GO:0005853~eukaryotic translation elongation factor 1 complex, GO:0032991~macromolecular complex, GO:0043234~protein complex, GO:0044424~intracellular part, GO:0044444~cytoplasmic part, GO:0044464~cell part, :::::	IPR001662 Translation elongation factor EF1B, gamma chain, conserved, IPR004045 Glutathione S-transferase, N-terminal, IPR004046 Glutathione S-transferase, C-terminal, IPR010987 Glutathione S-transferase, C-terminal-like, IPR012335 Thioredoxin fold,	PF00043 GST_C, PF00647 EF1G, PF02798 GST_N,		532			20	translation	Tb11.01.4750	-0.02	-0.44	-0.7	-0.5	-0.45	-0.19	-0.109854	0.11	0
Tb10.70.1100	translation elongation factor 1-beta, putative	3661701	translation elongation factor 1-beta, putative	translation factor activity nucleic acid binding (GO:8135)	GO:0005622~intracellular, GO:0005623~cell, GO:0005737~cytoplasm, GO:0005853~eukaryotic translation elongation factor 1 complex, GO:0032991~macromolecular complex, GO:0043234~protein complex, GO:0044424~intracellular part, GO:0044444~cytoplasmic part, GO:0044464~cell part, :::::	IPR001326 Translation elongation factor EF1B, beta and delta chains, C-terminal, IPR014038 Translation elongation factor EF1B, beta and delta chains, guanine nucleotide exchange, IPR014717 Translation elongation factor EF1B/ribosomal protein S6, conserved,	PF00736 EF1_GNE,		201			20	translation	Tb10.70.1100	0	-0.39	-0.62	-0.4	-0.62	0.13	0.152176	0.2	0
Tb927.8.6750	translationally controlled tumor protein (TCTP), putative,IgE-dependent histamine-releasing factor, putative	3659684	translationally controlled tumor protein (tctp), putative	calcium ion binding (GO:5509)	GO:0005622~intracellular, GO:0005623~cell, GO:0005737~cytoplasm, GO:0044424~intracellular part, GO:0044464~cell part, :::::::::	IPR001983 Translationally controlled tumour-associated TCTP, IPR011323 Mss4/translationally controlled tumour-associated TCTP,	PF00838 TCTP,		170		ScTMA19, assoc with ribosomes, mit outer membrane after stress.	20		Tb927.8.6750	-0.03	-0.25	-0.61	-0.75	-0.52	0.05	0.144456	0.23	0
Tb09.244.2090	hypothetical protein, unlikely	3661265	hypothetical protein						122			20		Tb09.244.2090	0	-0.51	-0.78	-0.61	-0.52	0.05	0.00375074	-0.22	0
Tb11.01.6800	1-acyl-sn-glycerol-3-phosphate acyltransferase protein, putative	3664405	1-acyl-sn-glycerol-3-phosphate acyltransferase protein, putative	acyltransferase activity (GO:8415)	GO:0005623~cell, GO:0016020~membrane, GO:0016021~integral to membrane, GO:0031224~intrinsic to membrane, GO:0044425~membrane part, GO:0044464~cell part, ::::::::	IPR002123 Phospholipid/glycerol acyltransferase,	PF01553 Acyltransferase,	tbr00561 Glycerolipid metabolism, tbr00564 Glycerophospholipid metabolism, tbr00565 Ether lipid metabolism,	271	11152613,	membrane lipid synthesis	21	FA ss	Tb11.01.6800	-0.69	-0.39	-0.68	-0.73	-0.4	0.13	-0.0613082	0	0
Tb10.70.5150	adenylate kinase, putative	3662696	adenylate kinase, putative	adenylate kinase activity (GO:4017)		IPR000850 Adenylate kinase, IPR006259 Adenylate kinase, subfamily, IPR007862 Adenylate kinase, lid region, IPR011769 Adenylate/cytidine kinase, N-terminal,	PF00406 ADK, PF05191 ADK_lid,	tbr00230 Purine metabolism,	222		ATP + AMP gives ADP	21	glyc	Tb10.70.5150	-0.71	-0.5	-0.61	-0.55	-0.42	-0.02	-0.196536	0.02	0
Tb09.160.4380	succinate dehydrogenase, putative	3660044	succinate dehydrogenase, putative	oxidoreductase activity (GO:0016491)	GO:0005623~cell, GO:0016020~membrane, GO:0044464~cell part, :::::::::::	IPR001450 4Fe-4S ferredoxin, iron-sulphur binding, IPR012285 Fumarate reductase, C-terminal,	PF00037 Fer4,		188		citric acid cycle	21	mit CAC	Tb09.160.4380	-1.28	-0.88	-1.16	-1.14	-0.63	-0.32	-0.304311	-0.35	0
Tb11.02.2960	mitochondrial carrier protein, putative	3664834	mitochondrial carrier protein, putative	binding (GO:5488)	GO:0005622~intracellular, GO:0005623~cell, GO:0005737~cytoplasm, GO:0005739~mitochondrion, GO:0005740~mitochondrial envelope, GO:0005743~mitochondrial inner membrane, GO:0016020~membrane, GO:0016021~integral to membrane, GO:0019866~organelle inner membrane, GO:0031090~organelle membrane, GO:0031224~intrinsic to membrane, GO:0031966~mitochondrial membrane, GO:0031967~organelle envelope, GO:0031975…	IPR001993 Mitochondrial substrate carrier, IPR002113 Adenine nucleotide translocator 1,	PF00153 Mito_carr,		282	11152613,	mcp	21	mit MCP	Tb11.02.2960	-0.75	-0.42	-0.71	-0.81	0.04	-0.02	-0.0102465	0.1	0
Tb927.6.490	procyclin associated gene 3 (PAG3) protein,procyclin PARP A,procyclic acidic repetitive protein A	3657680	procyclin associated gene 3		GO:0005623~cell, GO:0009986~cell surface, GO:0016020~membrane, GO:0016021~integral to membrane, GO:0031224~intrinsic to membrane, GO:0044425~membrane part, GO:0044464~cell part, :::::::				202	1996104, 3808022,	PAG	21	procyc	Tb927.6.490	-2.23	-1.38	-1.65	-1.41	-0.79	0.19	-0.296183	0.47	0
Tb927.7.4060	calpain-like cysteine peptidase, putative,cysteine peptidase, Clan CA, family C2, putative	3658615	calpain-like cysteine peptidase, putative	catalytic activity (GO:3824)		IPR015232 Region of unknown function DUF1935,	PF09149 DUF1935,		115		protease	21	protease	Tb927.7.4060	-1.18	-0.86	-1.06	-1.06	-0.74	-0.33	-0.137848	0.05	0
Tb11.01.3915	RNA-binding protein, putative,RBP5	3665754	rna-binding protein, putative	binding (GO:5488)		IPR000504 RNA recognition motif, RNP-1, IPR012677 Nucleotide-binding, alpha-beta plait,	PF00076 RRM_1,		130		RBP5	21	RBP	Tb11.01.3915	-0.85	-0.49	-1.04	-0.77	0.24	0.49	0.0845902	0.41	0
Tb927.6.4470	prozyme,S-adenosylmethionine decarboxylaseregulator	3658083	s-adenosylmethionine decarboxylase proenzyme-like, putative	adenosylmethionine decarboxylase activity (GO:4014)		IPR001985 S-adenosylmethionine decarboxylase,	PF01536 SAM_decarbox,	tbr00220 Urea cycle and metabolism of amino groups, tbr00271 Methionine metabolism,	325		might regulate trypanothione synthesis?	21	redox	Tb927.6.4470	-1.14	-0.99	-0.79	-0.94	-0.75	-0.12	-0.316066	-0.19	0
Tb09.v1.0380	spermidine synthase, putative	3660522	spermidine synthase, putative	catalytic activity (GO:0003824)		IPR001045 Spermine synthase,	PF01564 Spermine_synth,	tbr00220 Urea cycle and metabolism of amino groups, tbr00271 Methionine metabolism, tbr00410 beta-Alanine metabolism,	298		trypanothione ss	21	redox	Tb09.v1.0380	-1.55	-1.08	-0.98	-1.08	-0.72	0.03	-0.282686	0.11	0
Tb11.02.4050	60S ribosomal protein L28, putative	3665102	60s ribosomal protein l28, putative	structural constituent of ribosome (GO:3735)	GO:0005622~intracellular, GO:0005623~cell, GO:0005737~cytoplasm, GO:0005840~ribosome, GO:0030529~ribonucleoprotein complex, GO:0032991~macromolecular complex, GO:0043226~organelle, GO:0043228~non-membrane-bound organelle, GO:0043229~intracellular organelle, GO:0043232~intracellular non-membrane-bound organelle, GO:0044424~intracellular part, GO:0044444~cytoplasmic part, GO:0044464~cell part, :	IPR002672 Ribosomal protein L28e,	PF01778 Ribosomal_L28e,	tbr03010 Ribosome,	146			21	ribprot	Tb11.02.4050	-0.71	-0.59	-0.87	-0.71	-0.35	0.11	0.375257	0.05	0
Tb927.6.4690	60S ribosomal protein L9, putative	3658103	60s ribosomal protein l9, putative	structural constituent of ribosome (GO:3735)	GO:0005622~intracellular, GO:0005623~cell, GO:0005737~cytoplasm, GO:0005840~ribosome, GO:0030529~ribonucleoprotein complex, GO:0032991~macromolecular complex, GO:0043226~organelle, GO:0043228~non-membrane-bound organelle, GO:0043229~intracellular organelle, GO:0043232~intracellular non-membrane-bound organelle, GO:0044424~intracellular part, GO:0044444~cytoplasmic part, GO:0044464~cell part, :	IPR000702 Ribosomal protein L6,	PF00347 Ribosomal_L6,	tbr03010 Ribosome,	187			21	ribprot	Tb927.6.4690	-0.71	-0.62	-1.06	-0.62	-0.2	-0.05	0.279874	0.05	0
Tb09.211.1620	hypothetical protein, conserved	3660695	hypothetical protein	histone-lysine N-methyltransferase activity (GO:0018024)	GO:0005622~intracellular, GO:0005623~cell, GO:0005634~nucleus, GO:0043226~organelle, GO:0043227~membrane-bound organelle, GO:0043229~intracellular organelle, GO:0043231~intracellular membrane-bound organelle, GO:0044424~intracellular part, GO:0044464~cell part, :::::	IPR001214 SET, IPR003616 Post-SET zinc-binding region,	PF00856 SET,		1449			21	transcription	Tb09.211.1620	-0.9	-0.75	-1.06	-0.86	-0.38	-0.26	-0.116672	0.08	0
Tb927.6.1880	aspartyl-tRNA synthetase, putative	3657823	aspartyl-trna synthetase, putative	aminoacyl-tRNA ligase activity (GO:4812)	GO:0005622~intracellular, GO:0005623~cell, GO:0005737~cytoplasm, GO:0044424~intracellular part, GO:0044464~cell part, :::::::::	IPR002312 Aspartyl-tRNA synthetase, class IIb, IPR004364 Aminoacyl-tRNA synthetase, class II (D, K and N), IPR004365 Nucleic acid binding, OB-fold, tRNA/helicase-type, IPR004523 Aspartyl-tRNA synthetase, class IIb, archea/euk type, IPR006195 Aminoacyl-tRNA synthetase, class II, IPR012340 Nucleic acid-binding, OB-fold,	PF00152 tRNA-synt_2, PF01336 tRNA_anti,	tbr00252 Alanine and aspartate metabolism, tbr00970 Aminoacyl-tRNA biosynthesis,	560			21	translation	Tb927.6.1880	-1.01	-0.53	-0.77	-0.74	-0.83	0	-0.178354	-0.07	0
Tb927.3.4080	hypothetical protein, conserved	3656344	hypothetical protein			IPR011701 Major facilitator superfamily MFS-1,	PF06813 Nodulin-like, PF07690 MFS_1,		571		14 Trans-membrane helices	21	transporter	Tb927.3.4080	-1.47	-1.15	-1.19	-1.46	-0.92	-0.42	-0.176305	-0.09	0
Tb10.70.2970	hypothetical protein, conserved	3662800	hypothetical protein	ubiquinol-cytochrome-c reductase activity (GO:8121)		IPR003197 Cytochrome bd ubiquinol oxidase, 14 kDa subunit,	PF02271 UCR_14kD,	tbr00190 Oxidative phosphorylation,	201			21		Tb10.70.2970	-2.65	-1.92	-2.08	-2.05	-1.21	-0.35	-0.152767	-0.05	0
Tb10.70.0625	hypothetical protein, conserved	3662123	hypothetical protein						104		-	21		Tb10.70.0625	-1.37	-0.79	-1.3	-1.05	-0.88	-0.41	-0.446922	-0.08	0
Tb927.8.4700	amino acid transporter, putative	3659471	amino acid transporter, putative	transporter activity (GO:5215)	GO:0005623~cell, GO:0016020~membrane, GO:0016021~integral to membrane, GO:0031224~intrinsic to membrane, GO:0044425~membrane part, GO:0044464~cell part, ::::::::	IPR013057 Amino acid transporter, transmembrane,	PF01490 Aa_trans,		532		AATP6	22	AAT	Tb927.8.4700	0.41	1.51	1.75	1.47	0.66	0.68	0.996917	0.77	0
Tb11.01.3390	DNA topoisomerase II, putative	3665060	dna topoisomerase ii, putative	DNA topoisomerase ATP-hydrolyzing activity (GO:3918)	GO:0005622~intracellular, GO:0005623~cell, GO:0005634~nucleus, GO:0005694~chromosome, GO:0043226~organelle, GO:0043227~membrane-bound organelle, GO:0043228~non-membrane-bound organelle, GO:0043229~intracellular organelle, GO:0043231~intracellular membrane-bound organelle, GO:0043232~intracellular non-membrane-bound organelle, GO:0044424~intracellular part, GO:0044464~cell part, ::	IPR001241 DNA topoisomerase, type IIA, subunit B or N-terminal, IPR002205 DNA topoisomerase, type IIA, subunit A or C-terminal, IPR003594 ATP-binding region, ATPase-like, IPR011558 DNA topoisomerase, type IIA, subunit B, conserved region, IPR013506 DNA topoisomerase, type IIA, subunit B, region 2, IPR013757 DNA topoisomerase, type IIA, subunit A, alpha-helical, IPR013758	PF00204 DNA_gyraseB, PF00521 DNA_topoisoIV, PF02518 HATPase_c,		1424			22	DNA	Tb11.01.3390	0.28	0.83	0.83	0.9	0.34	0.07	0.496448	0.57	0
Tb10.6k15.0290	hypothetical protein, conserved	3661845	hypothetical protein	hydrolase activity (GO:16787)		IPR002637 Ham1-like protein,	PF01725 Ham1p_like,		287			22	enz	Tb10.6k15.0290	0.23	1.09	1.13	0.76	0.35	0.27	1.05176	0.41	0
Tb927.8.5560	hypothetical protein, conserved	3659558	hypothetical protein	methyltransferase activity (GO:8168)					533			22	enz	Tb927.8.5560	-0.25	0.23	0.64	0.46	0.25	0.21	0.377295	0.05	0
Tb11.02.4535	hypothetical protein, conserved	3665832	hypothetical protein						132		cupredoxin-like	22	enz	Tb11.02.4535	-0.19	0.24	0.48	-0.01	0.02	0.19	0.275069	0.08	0
Tb11.03.0340	protein kinase, putative	3665816	protein kinase, putative	protein kinase activity (GO:4672)		IPR000719 Protein kinase, core,	PF00069 Pkinase,	tbr00562 Inositol phosphate metabolism, tbr00632 Benzoate degradation via CoA ligation, tbr04070 Phosphatidylinositol signaling system,	557			22	signal K	Tb11.03.0340	-0.23	0.42	0.58	0.63	0.21	-0.13	0.28828	0.05	0
Tb10.6k15.3430	hypothetical protein, unlikely	3662871	hypothetical protein						124			22		Tb10.6k15.3430	0.12	1.05	1.3	1.17	0.97	0.92	0.713677	0.43	0
Tb927.1.4390	hypothetical protein, unlikely	4357512										22		Tb927.1.4390	0.11	1.04	0.92	0.66	0.21	0.22	0.960167	0.04	0
Tb927.8.7190	hypothetical protein	3659731	hypothetical protein						363		-	22		Tb927.8.7190	-0.3	0.42	0.48	0.58	-0.15	-0.09	0.75285	0.26	0
Tb927.4.4800	hypothetical protein, conserved	3657021	hypothetical protein						130		-	22		Tb927.4.4800	0.09	1.03	1.17	0.9	0.81	0.31	0.672089	0.26	0
Tb927.3.4120	hypothetical protein, conserved	3656350	hypothetical protein						690		-	22		Tb927.3.4120	-0.01	0.8	0.69	0.63	-0.23	0.14	0.423869	0.06	0
Tb11.01.7320	hypothetical protein	3664457	hypothetical protein						157		-	22		Tb11.01.7320	-0.35	0.34	0.53	0.27	0.13	-0.01	0.15052	0.05	0
Tb927.2.5900	hypothetical protein, conserved	3655891									alpha-alpha superhelix	22		Tb927.2.5900	-0.34	0.25	0.46	-0.06	0.15	0.18	-0.144161	-0.09	0
Tb927.2.6180	iron/ascorbate oxidoreductase family protein, putative	3655919		catalytic activity (GO:3824)			PF03171 2OG-FeII_Oxy,				2OG-Fe(II) oxygenase	23	enz	Tb927.2.6180	1.94	2.87	2.96	2.92	2.66	0.85	1.91459	0.41	0
Tb927.7.6060	receptor-type adenylate cyclase GRESAG 4, putative	3658820	receptor-type adenylate cyclase gresag 4, putative	lyase activity (GO:16829)	GO:0005623~cell, GO:0016020~membrane, GO:0016021~integral to membrane, GO:0031224~intrinsic to membrane, GO:0044425~membrane part, GO:0044464~cell part, ::::::::	IPR001054 Adenylyl cyclase class-3/4/guanylyl cyclase,	PF00211 Guanylate_cyc,	tbr00230 Purine metabolism,	1270			23	ES 4	Tb927.7.6060	0.76	1.26	0.96	1.47	1.04	0.43	0.75677	0.08	0
Tb927.7.1240	hypothetical protein, conserved	3658332	hypothetical protein	transferase activity (GO:16740)		IPR001206 Diacylglycerol kinase, catalytic region,	PF00781 DAGK_cat,		769		diacylglycerol kinase activity; triglyceride synthesis	23	FA ss	Tb927.7.1240	0.36	0.73	0.74	0.85	0.8	0.31	0.319835	0.09	0
Tb927.5.3150	protein kinase , putative	3657428	protein kinase, putative	protein kinase activity (GO:4672)	GO:0005623~cell, GO:0016020~membrane, GO:0016021~integral to membrane, GO:0031224~intrinsic to membrane, GO:0044425~membrane part, GO:0044464~cell part, ::::::::	IPR000719 Protein kinase, core, IPR002048 Calcium-binding EF-hand, IPR006652 Kelch repeat type 1, IPR008271 Serine/threonine protein kinase, active site,	PF00036 efhand, PF00069 Pkinase, PF01344 Kelch_1,		1642			23	signal K	Tb927.5.3150	0.28	0.87	0.66	0.69	0.6	0.1	0.364754	-0.04	0
Tb927.6.640	kinetoplastid-specific phospho-protein phosphatase, putative	3657694	serine/threonine protein phosphatase, putative	catalytic activity (GO:3824)		IPR004843 Metallophosphoesterase,	PF00149 Metallophos,		734			23	signal P	Tb927.6.640	0.3	0.53	0.42	0.59	0.64	0.08	0.0493607	0.08	0
Tb10.389.1870	hypothetical protein, conserved	3662583	hypothetical protein	prenylated protein tyrosine phosphatase activity (GO:0004727)	GO:0005623~cell, GO:0016020~membrane, GO:0016021~integral to membrane, GO:0031224~intrinsic to membrane, GO:0044425~membrane part, GO:0044464~cell part, ::::::::	IPR007114 Major facilitator superfamily, IPR011701 Major facilitator superfamily MFS-1,	PF07690 MFS_1,		433			23	signal P	Tb10.389.1870	0.57	0.84	0.79	0.75	0.58	0.33	0.728681	0.09	0
Tb11.01.5510	ubiquitin-conjugating enzyme E2, putative,ubiquitin carrier protein, putative,ubiquitin-protein ligase, putative	3665158	ubiquitin-conjugating enzyme e2, putative	ligase activity (GO:16874)		IPR000608 Ubiquitin-conjugating enzyme, E2, IPR015581 Ubiquitin-conjugating enzyme,	PF00179 UQ_con,	tbr04120 Ubiquitin mediated proteolysis,	216			23	ubiq	Tb11.01.5510	-0.22	0.37	0.3	0.61	0.31	0.01	0.378899	-0.31	0
Tb11.01.5930	hypothetical protein, conserved	3665309	hypothetical protein	ubiquitin-protein ligase activity (GO:4842)	GO:0005622~intracellular, GO:0005623~cell, GO:0044464~cell part, :::::::::::	IPR000433 Zinc finger, ZZ-type, IPR000569 HECT, IPR011989 Armadillo-like helical,	PF00569 ZZ, PF00632 HECT,	tbr04120 Ubiquitin mediated proteolysis,	1609			23	ubiq	Tb11.01.5930	0.35	0.64	0.62	0.59	0.52	-0.04	0.0170885	-0.12	0
Tb927.5.640	trans-sialidase, putative,neuraminidase, putative	3657170	trans-sialidase, putative	exo-alpha-sialidase activity (GO:4308)		IPR002860 Glycoside hydrolase, BNR repeat, IPR008377 Trypanosome sialidase, IPR013320 Concanavalin A-like lectin/glucanase, subgroup,	PF02012 BNR,		816			23		Tb927.5.640	0.44	0.96	0.78	0.87	0.65	0.39	0.314806	0.28	0
Tb927.1.1880	hypothetical protein, conserved	4357263		zinc ion binding (GO:8270)								23		Tb927.1.1880	0.42	0.97	0.89	0.97	0.9	0.45	0.52612	0.31	0
Tb11.02.1540	hypothetical protein, conserved	3664394	hypothetical protein						1673		-	23		Tb11.02.1540	0.21	0.46	0.36	0.44	0.39	0.08	0.105094	-0.07	0
Tb927.4.2800	hypothetical protein, conserved	3656809	hypothetical protein						486		alpha-beta superfamily	23		Tb927.4.2800	0.52	0.98	0.77	1.31	0.62	0.3	0.2967	-0.03	0
Tb927.2.2400	hypothetical protein, conserved	3655540									-	23		Tb927.2.2400	0.81	1.32	0.92	1.33	0.94	0.35	0.695855	-0.02	0
Tb10.70.0280	chaperonin Hsp60, mitochondrial precursor	3662311	chaperonin hsp60, mitochondrial	unfolded protein binding (GO:51082)	GO:0005622~intracellular, GO:0005623~cell, GO:0005737~cytoplasm, GO:0005739~mitochondrion, GO:0043226~organelle, GO:0043227~membrane-bound organelle, GO:0043229~intracellular organelle, GO:0043231~intracellular membrane-bound organelle, GO:0044424~intracellular part, GO:0044444~cytoplasmic part, GO:0044464~cell part, :::	IPR001844 Chaperonin Cpn60, IPR002423 Chaperonin Cpn60/TCP-1, IPR012723 Chaperonin GroEL,	PF00118 Cpn60_TCP1,		562	15223320,		24	chap	Tb10.70.0280	-0.76	-0.65	-0.65	-0.22	0.04	-0.23	-0.175909	0.04	0
Tb10.389.0830	hypothetical protein, conserved,zinc finger protein family memeber, putative	3661574	hypothetical protein	mRNA binding (GO:0003729)		IPR000571 Zinc finger, CCCH-type,	PF00642 zf-CCCH,		474		ZC3H35	24	RBP	Tb10.389.0830	-0.89	-0.72	-0.41	-0.19	-0.1	-0.3	-0.0214738	0.07	0
Tb927.5.3850	hypothetical protein, conserved	3657495	hypothetical protein	hydrolase activity (GO:16787)			PF03159 XRN_N,		891		5 -3 exonuclease activity (not XRN)	24	RNAdeg	Tb927.5.3850	-0.61	-0.54	-0.36	0.09	-0.06	-0.22	-0.119053	0.09	0
Tb927.2.2430	casein kinase II, alpha chain	3655543		catalytic activity (GO:3824)								24	signal K	Tb927.2.2430	-0.89	-0.87	-0.55	-0.2	-0.09	-0.15	-0.150731	-0.01	0
Tb927.3.3160	poly(A) polymerase,polynucleotide adenylyltransferase	3656248	poly(a) polymerase	polynucleotide adenylyltransferase activity (GO:4652)		IPR007012 Poly(A) polymerase, central region,	PF04926 PAP_RNA-bind, PF04928 PAP_central,		487			24	transcription	Tb927.3.3160	-0.85	-0.67	-0.6	-0.13	-0.13	-0.36	-0.215569	-0.06	0
Tb927.5.1490	hypothetical protein, conserved	3657261	hypothetical protein	nucleic acid binding (GO:3676)		IPR003890 MIF4G-like, type 3,	PF02854 MIF4G,		1118		domain similar to eIF4G	24	translation	Tb927.5.1490	-0.76	-0.53	-0.29	-0.03	0.11	-0.13	-0.334392	0.14	0
Tb11.22.0004	hypothetical protein, conserved	3664369	hypothetical protein	nucleic acid binding (GO:3676)					517		alpha-beta superfamily	24		Tb11.22.0004	-0.58	-0.5	-0.4	-0.05	-0.01	-0.19	-0.159951	0.07	0
Tb927.1.1470	hypothetical protein, conserved	4357222		zinc ion binding (GO:8270)							-	24		Tb927.1.1470	-1.22	-1.2	-0.77	-0.15	-0.03	-0.33	-0.267961	0.14	0
Tb927.5.2020	hypothetical protein, conserved	3657309	hypothetical protein			IPR002099 DNA mismatch repair protein,	PF08676 MutL_C,		869		no Sc homologue, one in Arabidopsis	24		Tb927.5.2020	-0.49	-0.44	-0.46	0.24	0.12	-0.04	-0.0972848	-0.05	0
Tb09.160.2920	hypothetical protein, unlikely	3660560	hypothetical protein						49			24		Tb09.160.2920	-1.49	-1.11	-1.04	-0.72	-0.56	-0.93	-0.574813	-0.31	0
Tb927.5.1790	hypothetical protein, conserved	3657291	hypothetical protein						631		-	24		Tb927.5.1790	-0.66	-0.56	-0.39	-0.01	-0.02	-0.08	-0.0192189	0.06	0
Tb927.1.1460	hypothetical protein, unlikely	4357221										24		Tb927.1.1460	-1.08	-0.6	-0.51	-0.09	-0.02	-0.13	-0.150225	0.03	0
Tb927.3.2670	hypothetical protein, conserved	3656201	hypothetical protein						269		-	24		Tb927.3.2670	-0.39	-0.38	-0.25	0.06	0.15	0.04	-0.134635	0.35	0
Tb11.01.7590	amino acid transporter, putative	3664485	amino acid transporter, putative	transporter activity (GO:5215)	GO:0005623~cell, GO:0016020~membrane, GO:0016021~integral to membrane, GO:0031224~intrinsic to membrane, GO:0044425~membrane part, GO:0044464~cell part, ::::::::	IPR000301 CD9/CD37/CD63 antigen, IPR013057 Amino acid transporter, transmembrane,	PF00335 Tetraspannin, PF01490 Aa_trans,		495	11152613,		25	AAT	Tb11.01.7590	0.59	0.33	0.85	0.46	0.48	0.31	-0.0192589	-0.03	0
Tb927.8.7610	amino acid transporter 1, putative	3659769	amino acid transporter 1, putative	transporter activity (GO:5215)	GO:0005623~cell, GO:0016020~membrane, GO:0044464~cell part, :::::::::::	IPR013057 Amino acid transporter, transmembrane,	PF01490 Aa_trans,		467			25	AAT	Tb927.8.7610	0.55	-0.14	0.7	0.29	0.35	-0.37	0.512187	-0.02	0
Tb927.2.1210	retrotransposon hot spot (RHS) protein, putative,retrotransposon hot spot protein 4 (RHS4), putative	3655397			GO:0005622~intracellular, GO:0005623~cell, GO:0005634~nucleus, GO:0043226~organelle, GO:0043227~membrane-bound organelle, GO:0043229~intracellular organelle, GO:0043231~intracellular membrane-bound organelle, GO:0044424~intracellular part, GO:0044464~cell part, :::::		PF07999 RHSP,					25	ES RHS	Tb927.2.1210	0.65	0.33	0.61	0.81	0.32	0.14	0.358539	0.05	0
Tb10.70.6540	hypoxanthine-guanine phosphoribosyltransferase	3663010	hypoxanthine-guanine phosphoribosyltransferase	transferase activity transferring glycosyl groups (GO:16757)	GO:0005622~intracellular, GO:0005623~cell, GO:0005737~cytoplasm, GO:0044424~intracellular part, GO:0044464~cell part, :::::::::	IPR000836 Phosphoribosyltransferase, IPR002375 Purine/pyrimidine phosphoribosyl transferase, IPR005904 Hypoxanthine phosphoribosyl transferase,	PF00156 Pribosyltran,		210		purine/pyrimide salvage	25	nucleotide	Tb10.70.6540	0.16	-0.19	0.53	0.25	0.02	0.13	-0.167558	0	0
Tb927.8.1130	protein phosphatase with EF-Hand domains, putative	3659089	hypothetical protein	hydrolase activity (GO:16787)		IPR004843 Metallophosphoesterase, IPR006186 Serine/threonine-specific protein phosphatase and bis(5-nucleosyl)-tetraphosphatase,	PF00149 Metallophos,		1430			25	signal P	Tb927.8.1130	1	0.65	1.23	1.08	0.67	-0.02	0.211659	0.23	0
Tb927.8.6100	hypothetical protein, conserved	3659613	hypothetical protein						1043		-	25		Tb927.8.6100	1.14	0.66	1.36	1.16	0.65	0.22	0.356611	0.27	0
Tb927.8.2970	hypothetical protein, conserved	3659296	hypothetical protein						304		-	25		Tb927.8.2970	0.58	0.11	0.8	0.47	0.37	0.02	-0.116967	-0.05	0
Tb11.02.4890	pterin-4-alpha-carbinolamine dehydratase, putative	3665797	pterin-4-alpha-carbinolamine dehydratase, putative	catalytic activity (GO:3824)	GO:0005622~intracellular, GO:0005623~cell, GO:0005737~cytoplasm, GO:0005739~mitochondrion, GO:0043226~organelle, GO:0043227~membrane-bound organelle, GO:0043229~intracellular organelle, GO:0043231~intracellular membrane-bound organelle, GO:0044424~intracellular part, GO:0044444~cytoplasmic part, GO:0044464~cell part, :::	IPR001533 Transcriptional coactivator/pterin dehydratase,	PF01329 Pterin_4a,		124	15223320,		26	nucleotide	Tb11.02.4890	0.31	0.28	0.61	0.75	0.62	0.47	0.150576	0.01	0
Tb927.7.5930	hypothetical protein, conserved	3658808	hypothetical protein	drug transporter activity (GO:15238)		IPR011701 Major facilitator superfamily MFS-1,	PF06813 Nodulin-like, PF07690 MFS_1,		596		PAD1 K. Matthews, personal communication)	26	transporter	Tb927.7.5930	0.62	0.67	0.8	1.45	1.45	0.46	0.287045	0.07	0
Tb10.61.0560	hypothetical protein, conserved	3661833	hypothetical protein	ubiquitin-protein ligase activity (GO:4842)	GO:0000151~ubiquitin ligase complex, GO:0005622~intracellular, GO:0005623~cell, GO:0032991~macromolecular complex, GO:0043234~protein complex, GO:0044424~intracellular part, GO:0044464~cell part, :::::::	IPR001841 Zinc finger, RING-type, IPR013032 EGF-like region,	PF00097 zf-C3HC4,		1748			26	ubiq	Tb10.61.0560	0.26	0.39	0.42	0.68	0.68	0.35	-0.0378124	0.06	0
Tb927.2.3660	hypothetical protein, conserved	3655666		binding (GO:5488)			PF02138 Beach,				-	26		Tb927.2.3660	0.61	0.89	0.81	1.13	1.05	0.64	0.351659	0.25	0
Tb10.6k15.1390	hypothetical protein, conserved	3662261	hypothetical protein						1540		-	26		Tb10.6k15.1390	0.53	0.84	0.79	0.86	0.89	0.67	0.65632	0.05	0
Tb10.70.5400	hypothetical protein, conserved	3662848	hypothetical protein						276		-	26		Tb10.70.5400	0.86	0.87	0.83	1.03	1.08	0.71	0.579354	0.1	0
Tb927.4.2210	hypothetical protein, conserved	3656747	hypothetical protein						159		-	26		Tb927.4.2210	0.56	0.42	0.84	1.2	1.14	0.41	0.21654	-0.07	0
Tb10.70.0820	universal minicircle sequence binding protein (UMSBP), putative,DNA-binding protein HEXBP, putative,zinc finger protein	3662496	universal minicircle sequence binding protein (umsbp), putative	binding (GO:5488)		IPR001878 Zinc finger, CCHC-type, IPR013084 Zinc finger, CCHC retroviral-type,	PF00098 zf-CCHC,		213			27	mit DNA	Tb10.70.0820	0.03	-0.69	-0.59	-0.21	-0.57	0	-0.00473133	0.17	0
Tb10.70.0800	universal minicircle sequence binding protein (UMSBP), putative,predicted zinc finger protein	3662497	universal minicircle sequence binding protein (umsbp), putative	binding (GO:5488)		IPR001878 Zinc finger, CCHC-type, IPR013084 Zinc finger, CCHC retroviral-type,	PF00098 zf-CCHC,		140			27	mit DNA	Tb10.70.0800	-0.39	-1.15	-1.22	-0.91	-0.81	-0.3	0.154181	0.04	0
Tb927.7.2370	40S ribosomal protein S15, putative	3658452	40s ribosomal protein s15, putative	structural constituent of ribosome (GO:3735)	GO:0005622~intracellular, GO:0005623~cell, GO:0005737~cytoplasm, GO:0005840~ribosome, GO:0015935~small ribosomal subunit, GO:0030529~ribonucleoprotein complex, GO:0032991~macromolecular complex, GO:0033279~ribosomal subunit, GO:0043226~organelle, GO:0043228~non-membrane-bound organelle, GO:0043229~intracellular organelle, GO:0043232~intracellular non-membrane-bound organelle, GO:0043234~protein c…	IPR002222 Ribosomal protein S19/S15, IPR005713 Ribosomal protein S15, eukaryotic/archaeal,	PF00203 Ribosomal_S19,	tbr03010 Ribosome,	152			27	ribprot	Tb927.7.2370	-0.23	-0.85	-0.67	-0.7	-0.63	-0.59	0.17394	-0.25	0
Tb927.7.240	40S ribosomal protein S33, putative	3658234	40s ribosomal protein s33, putative	structural constituent of ribosome (GO:3735)	GO:0005622~intracellular, GO:0005623~cell, GO:0005737~cytoplasm, GO:0005840~ribosome, GO:0030529~ribonucleoprotein complex, GO:0032991~macromolecular complex, GO:0043226~organelle, GO:0043228~non-membrane-bound organelle, GO:0043229~intracellular organelle, GO:0043232~intracellular non-membrane-bound organelle, GO:0044424~intracellular part, GO:0044444~cytoplasmic part, GO:0044464~cell part, :	IPR000289 Ribosomal protein S28e, IPR012340 Nucleic acid-binding, OB-fold,	PF01200 Ribosomal_S28e,	tbr03010 Ribosome,	103			27	ribprot	Tb927.7.240	-0.06	-0.67	-0.57	-0.35	-0.35	0.01	0.313211	-0.14	0
Tb927.3.3290	protein kinase, putative	3656261	protein kinase, putative	catalytic activity (GO:3824)		IPR000719 Protein kinase, core, IPR008271 Serine/threonine protein kinase, active site,	PF00069 Pkinase,		472			27	signal K	Tb927.3.3290	0.3	-0.97	-0.5	-0.08	-0.16	-0.11	0.169155	0.39	0
Tb927.6.4440	hypothetical protein, conserved	3658079	hypothetical protein						352		Alpha and beta protein	27		Tb927.6.4440	-0.21	-0.78	-0.54	-0.29	-0.36	-0.17	-0.0646793	-0.01	0
Tb11.02.5560	hypothetical protein, conserved	3665891	hypothetical protein	catalytic activity (GO:3824)		IPR003806 ATP-grasp fold, DUF201-type, IPR005479 Carbamoyl-phosphate synthase L chain, ATP-binding, IPR011761 ATP-grasp fold,	PF02655 ATP-grasp_3, PF02786 CPSase_L_D2,		725		urea or pyrimidine synthesis	28	nucleotide	Tb11.02.5560	0.33	0.5	0.58	0.38	0.62	-0.09	0.511997	0.07	0
Tb09.211.3410	protein kinase, putative	3660959	protein kinase, putative	catalytic activity (GO:0003824)	GO:0005623~cell, GO:0016020~membrane, GO:0016021~integral to membrane, GO:0031224~intrinsic to membrane, GO:0044425~membrane part, GO:0044464~cell part, ::::::::	IPR000719 Protein kinase, core, IPR008266 Tyrosine protein kinase, active site,	PF00069 Pkinase,		1345	11152613,		28	signal K	Tb09.211.3410	0.52	0.63	0.88	0.32	0.62	0.07	0.211375	0.05	0
Tb927.2.4280	kinetoplastid-specific dual specificity phosphatase, putative	3655728		phosphoprotein phosphatase activity (GO:4721)								28	signal P	Tb927.2.4280	0.19	0.33	0.44	0.29	0.6	-0.14	0.171521	0.13	0
Tb927.7.2090	hypothetical protein, conserved	3658423	hypothetical protein						271		-	28		Tb927.7.2090	0.3	0.36	1.13	0.43	1.32	-0.2	0.286826	0.07	0
Tb09.211.4250	hypothetical protein, unlikely	3661074	hypothetical protein						63			28		Tb09.211.4250	0.59	0.99	1.14	0.65	1.14	0.16	0.995431	0.39	0
Tb927.8.870	serine/threonine kinase, putative,protein kinase, putative	3659065	serine/threonine kinase, putative	catalytic activity (GO:3824)		IPR000719 Protein kinase, core, IPR002290 Serine/threonine protein kinase, IPR008271 Serine/threonine protein kinase, active site,	PF00069 Pkinase,	tbr00562 Inositol phosphate metabolism, tbr00632 Benzoate degradation via CoA ligation, tbr04070 Phosphatidylinositol signaling system,	296			29	signal K	Tb927.8.870	0.89	0.41	0.53	0.47	0.58	0.41	0.327254	-0.03	0
Tb10.70.4090	hypothetical protein, conserved	3662540	hypothetical protein	sodium dicarboxylate symporter activity (GO:17153)		IPR011701 Major facilitator superfamily MFS-1,	PF07690 MFS_1,		545			29	transporter	Tb10.70.4090	0.93	0.56	0.47	0.17	0.77	0.56	0.238727	0.02	0
Tb927.8.1870	Golgi/lysosome glycoprotein 1	3659176	golgi/lysosome glycoprotein 1		GO:0000323~lytic vacuole, GO:0005622~intracellular, GO:0005623~cell, GO:0005737~cytoplasm, GO:0005764~lysosome, GO:0005765~lysosomal membrane, GO:0005773~vacuole, GO:0005774~vacuolar membrane, GO:0005794~Golgi apparatus, GO:0016020~membrane, GO:0031090~organelle membrane, GO:0043226~organelle, GO:0043227~membrane-bound organelle, GO:0043229~intracellular organelle, GO				616			29	vestrans	Tb927.8.1870	0.99	0.4	0.15	0.36	0.55	0.25	-0.0995031	-0.18	0
Tb09.211.4410	hypothetical protein, unlikely	3661089	hypothetical protein						123		tGLP1	29		Tb09.211.4410	0.68	0.28	0.02	0.31	0.47	0.45	0.426586	-0.16	0
Tb11.03.0250	cyclophilin a,cyclophilin type peptidyl-prolyl cis-trans isomerase	3664945	cyclophilin a	peptidyl-prolyl cis-trans isomerase activity (GO:3755)	GO:0005622~intracellular, GO:0005623~cell, GO:0005737~cytoplasm, GO:0005829~cytosol, GO:0019861~flagellum, GO:0042995~cell projection, GO:0044424~intracellular part, GO:0044444~cytoplasmic part, GO:0044464~cell part, :::::	IPR002130 Peptidyl-prolyl cis-trans isomerase, cyclophilin-type,	PF00160 Pro_isomerase,		177	12062813,		30	chap	Tb11.03.0250	1.17	-0.03	0.06	0.02	-0.71	-0.29	0.365888	0.13	0
Tb927.2.2670	histone H4, putative	3655567		DNA binding (GO:3677)	GO:0000785~chromatin, GO:0000786~nucleosome, GO:0005622~intracellular, GO:0005623~cell, GO:0005634~nucleus, GO:0005694~chromosome, GO:0032991~macromolecular complex, GO:0043226~organelle, GO:0043227~membrane-bound organelle, GO:0043228~non-membrane-bound organelle, GO:0043229~intracellular organelle, GO:0043231~intracellular membrane-bound organelle, GO:0043232~intracellular non-membrane-bound or…							30	DNA	Tb927.2.2670	0.91	0.32	0.19	0.07	-0.4	0.17	-0.0569756	-0.03	0
Tb927.5.4240	histone H4, putative	3657538	histone h4, putative	DNA binding (GO:3677)	GO:0000785~chromatin, GO:0000786~nucleosome, GO:0005622~intracellular, GO:0005623~cell, GO:0005634~nucleus, GO:0005694~chromosome, GO:0032991~macromolecular complex, GO:0043226~organelle, GO:0043227~membrane-bound organelle, GO:0043228~non-membrane-bound organelle, GO:0043229~intracellular organelle, GO:0043231~intracellular membrane-bound organelle, GO:0043232~intracellular non-membrane-bound or…	IPR001951 Histone H4, IPR007125 Histone core, IPR009072 Histone-fold,	PF00125 Histone,		100			30	DNA	Tb927.5.4240	0.47	-0.33	-0.05	-0.17	-0.98	-0.2	-0.202352	0.02	0
Tb11.01.8090	kinetoplast DNA-associated protein, putative	3664530	kinetoplast dna-associated protein, putative	DNA binding (GO:3677)	GO:0005622~intracellular, GO:0005623~cell, GO:0005737~cytoplasm, GO:0005739~mitochondrion, GO:0043226~organelle, GO:0043227~membrane-bound organelle, GO:0043229~intracellular organelle, GO:0043231~intracellular membrane-bound organelle, GO:0044424~intracellular part, GO:0044444~cytoplasmic part, GO:0044464~cell part, :::				324	15223320, 8552084,	HMG box, not in mito proteome	30	DNA	Tb11.01.8090	1.04	0.27	-0.15	0.23	-0.73	-0.09	-0.316857	-0.06	0
Tb927.7.610	DNA ligase, putative,mitochondrial DNA ligase homolog, putative	3658270	dna ligase, putative	DNA ligase ATP activity (GO:3910)		IPR012310 ATP dependent DNA ligase, central, IPR012340 Nucleic acid-binding, OB-fold,	PF01068 DNA_ligase_A_M,		482			30	DNA	Tb927.7.610	0.51	0	0.37	0.29	-0.18	-0.22	0.200326	0.25	0
Tb10.406.0370	histone H2B, putative	3662879	histone h2b, putative		GO:0000785~chromatin, GO:0000786~nucleosome, GO:0005622~intracellular, GO:0005623~cell, GO:0005634~nucleus, GO:0005694~chromosome, GO:0032991~macromolecular complex, GO:0043226~organelle, GO:0043227~membrane-bound organelle, GO:0043228~non-membrane-bound organelle, GO:0043229~intracellular organelle, GO:0043231~intracellular membrane-bound organelle, GO:0043232~intracellular non-membrane-bound or…	IPR000558 Histone H2B, IPR007125 Histone core, IPR009072 Histone-fold,	PF00125 Histone,		112			30	DNA	Tb10.406.0370	0.3	-0.12	0.01	0.13	-1	-0.18	-0.13413	-0.07	0
Tb927.8.4990	69 kDa paraflagellar rod protein,PFR2	3659496	69 kda pfr protein	binding (GO:5488)	GO:0005622~intracellular, GO:0005623~cell, GO:0005856~cytoskeleton, GO:0009434~microtubule-based flagellum, GO:0019861~flagellum, GO:0042995~cell projection, GO:0043226~organelle, GO:0043227~membrane-bound organelle, GO:0043228~non-membrane-bound organelle, GO:0043229~intracellular organelle, GO:0043231~intracellular membrane-bound organelle, GO:0043232~intracellular non-membrane-bound organelle,…	IPR007824 Paraflagellar rod,	PF05149 Flagellar_rod,		600	2793936, 6088073,	flagellar proteome	30	flag	Tb927.8.4990	0.29	0.03	-0.22	-0.17	-0.98	-0.85	-0.570511	0.24	0
Tb927.3.4310	73 kDa paraflagellar rod protein,PFR1	3656372	73 kda paraflagellar rod protein	binding (GO:5488)	GO:0005622~intracellular, GO:0005623~cell, GO:0009434~microtubule-based flagellum, GO:0019861~flagellum, GO:0042995~cell projection, GO:0043226~organelle, GO:0043227~membrane-bound organelle, GO:0043229~intracellular organelle, GO:0043231~intracellular membrane-bound organelle, GO:0044424~intracellular part, GO:0044464~cell part, :::	IPR007824 Paraflagellar rod,	PF05149 Flagellar_rod,		589		flagellar proteome	30	flag	Tb927.3.4310	0.09	-0.11	-0.45	-0.25	-0.93	-0.44	-0.377527	-0.05	0
Tb11.02.5550	hypothetical protein, conserved,predicted WD40 repeat protein	3665890	hypothetical protein	binding (GO:5488)		IPR001680 WD40 repeat,	PF00400 WD40,		629		flagellar proteome	30	flag	Tb11.02.5550	0.42	0.1	0.01	0.15	-0.86	-0.39	-0.257332	0.05	0
Tb11.01.6740	paraflagellar rod protein	3664400	hypothetical protein	binding (GO:5488)		IPR003017 Amphiphysin, isoform 1,			1172			30	flag	Tb11.01.6740	0.42	0.25	0.05	0.1	-0.46	-0.46	-0.387309	0.04	0
Tb11.01.5100	paraflagellar rod component, putative	3665783	paraflagellar rod component, putative	binding (GO:5488)	GO:0005622~intracellular, GO:0005623~cell, GO:0009434~microtubule-based flagellum, GO:0019861~flagellum, GO:0042995~cell projection, GO:0043226~organelle, GO:0043227~membrane-bound organelle, GO:0043229~intracellular organelle, GO:0043231~intracellular membrane-bound organelle, GO:0044424~intracellular part, GO:0044464~cell part, :::	IPR007824 Paraflagellar rod,	PF05149 Flagellar_rod,		592		flagellar proteome	30	flag	Tb11.01.5100	0.11	-0.01	-0.32	-0.29	-1.35	-1.01	-0.406969	0.04	0
Tb927.5.4480	paraflagellar rod component Par4, putative	3657556	paraflagellar rod component par4, putative	binding (GO:5488)	GO:0005623~cell, GO:0019861~flagellum, GO:0042995~cell projection, GO:0044464~cell part, ::::::::::				579		flagellar proteome	30	flag	Tb927.5.4480	0.31	0.13	-0.07	0.06	-0.8	-0.3	-0.260254	0.03	0
Tb11.47.0006	hypothetical protein, conserved	3664004	hypothetical protein	calcium ion binding (GO:5509)		IPR002048 Calcium-binding EF-hand, IPR006602 Region of unknown function DM10, IPR010554 Protein of unknown function DUF1126, IPR011992 EF-Hand type,	PF00036 efhand, PF06565 DUF1126,		752		flagellar proteome	30	flag	Tb11.47.0006	0.21	0.1	-0.04	0.14	-0.4	-0.29	-0.187379	0.05	0
Tb927.3.930	dynein heavy chain, putative	3656027	dynein heavy chain, putative	microtubule motor activity (GO:3777)	GO:0005622~intracellular, GO:0005623~cell, GO:0005856~cytoskeleton, GO:0005875~microtubule associated complex, GO:0015630~microtubule cytoskeleton, GO:0030286~dynein complex, GO:0032991~macromolecular complex, GO:0043226~organelle, GO:0043228~non-membrane-bound organelle, GO:0043229~intracellular organelle, GO:0043232~intracellular non-membrane-bound organelle, GO:0043234~protein complex, GO:0044…	IPR000169 Peptidase, cysteine peptidase active site, IPR003016 2-oxo acid dehydrogenase, lipoyl-binding site, IPR003593 AAA+ ATPase, core, IPR004273 Dynein heavy chain, IPR011704 ATPase associated with various cellular activities, AAA-5, IPR013594 Dynein heavy chain, N-terminal region 1, IPR013602	PF03028 Dynein_heavy, PF07728 AAA_5, PF08385 DHC_N1, PF08393 DHC_N2,		4639		flagellum	30	flag	Tb927.3.930	0.45	0.29	0.09	0	-0.34	-0.42	-0.278002	0.2	0
Tb927.4.870	dynein heavy chain, putative	3656608	dynein heavy chain, putative	microtubule motor activity (GO:3777)	GO:0005622~intracellular, GO:0005623~cell, GO:0005856~cytoskeleton, GO:0005875~microtubule associated complex, GO:0015630~microtubule cytoskeleton, GO:0016020~membrane, GO:0030286~dynein complex, GO:0032991~macromolecular complex, GO:0043226~organelle, GO:0043228~non-membrane-bound organelle, GO:0043229~intracellular organelle, GO:0043232~intracellular non-membrane-bound organelle, GO:0043234~pro…	IPR002114 Phosphotransferase system, HPr serine phosphorylation site, IPR003593 AAA+ ATPase, core, IPR004273 Dynein heavy chain, IPR011704 ATPase associated with various cellular activities, AAA-5, IPR013594 Dynein heavy chain, N-terminal region 1, IPR013602 Dynein heavy chain, N-terminal region 2,	PF03028 Dynein_heavy, PF07728 AAA_5, PF08385 DHC_N1, PF08393 DHC_N2,		4448		flagellum	30	flag	Tb927.4.870	0.08	0.2	-0.2	-0.04	-0.5	-0.37	-0.00759982	0.19	0
Tb11.50.0007	dynein light chain, putative,dynein light chain LC8, putative	3665393	dynein light chain, putative	motor activity (GO:3774)	GO:0005622~intracellular, GO:0005623~cell, GO:0005856~cytoskeleton, GO:0005875~microtubule associated complex, GO:0015630~microtubule cytoskeleton, GO:0032991~macromolecular complex, GO:0043226~organelle, GO:0043228~non-membrane-bound organelle, GO:0043229~intracellular organelle, GO:0043232~intracellular non-membrane-bound organelle, GO:0043234~protein complex, GO:0044422~organelle part, GO:0044…	IPR001372 Dynein light chain, type 1,	PF01221 Dynein_light,		90		flagellum	30	flag	Tb11.50.0007	0.3	-0.14	-0.4	-0.16	-0.88	-0.19	0.122034	-0.01	0
Tb11.02.0760	dynein heavy chain, putative	3664087	dynein heavy chain, putative	nucleotide binding (GO:166)	GO:0005622~intracellular, GO:0005623~cell, GO:0005856~cytoskeleton, GO:0005875~microtubule associated complex, GO:0015630~microtubule cytoskeleton, GO:0016020~membrane, GO:0030286~dynein complex, GO:0032991~macromolecular complex, GO:0043226~organelle, GO:0043228~non-membrane-bound organelle, GO:0043229~intracellular organelle, GO:0043232~intracellular non-membrane-bound organelle, GO:0043234~pro…	IPR000169 Peptidase, cysteine peptidase active site, IPR003593 AAA+ ATPase, core, IPR004273 Dynein heavy chain, IPR008162 Inorganic pyrophosphatase, IPR011704 ATPase associated with various cellular activities, AAA-5, IPR013594 Dynein heavy chain, N-terminal region 1, IPR013602	PF00719 Pyrophosphatase, PF03028 Dynein_heavy, PF06213 CobT, PF07728 AAA_5, PF08385 DHC_N1, PF08393 DHC_N2,		4658		flagellum	30	flag	Tb11.02.0760	0.52	0.41	0.17	0.14	-0.51	-0.2	-0.106721	0.3	0
Tb927.8.6240	hypothetical protein, conserved	3659626	hypothetical protein	protein binding (GO:5515)					266		flagellar proteome	30	flag	Tb927.8.6240	0.35	0.3	-0.12	-0.02	-0.83	-0.5	-0.290249	-0.12	0
Tb927.1.4310	hypothetical protein, conserved	4357504		protein binding (GO:5515)							flagellar proteome	30	flag	Tb927.1.4310	0.57	0.46	0.18	0.06	-0.27	-0.23	-0.0394855	0.19	0
Tb10.70.5560	hypothetical protein, conserved	3662253	hypothetical protein	transcription factor activity (GO:3700)		IPR007714 Protein of unknown function DUF667,	PF05018 DUF667,		294		flagellar proteome	30	flag	Tb10.70.5560	0.34	0.18	-0.17	0.02	-0.84	-0.34	-0.245741	-0.05	0
Tb10.26.0680	hypothetical protein, conserved	3662067	hypothetical protein						126		flagellar proteome	30	flag	Tb10.26.0680	0.81	0.16	-0.13	-0.3	-0.57	-0.3	0.00229254	0.23	0
Tb10.6k15.1500	hypothetical protein, conserved	3662834	hypothetical protein						411		flagellar proteome	30	flag	Tb10.6k15.1500	0.13	-0.14	-0.2	-0.15	-0.69	-0.73	-0.370737	-0.06	0
Tb11.02.0210	hypothetical protein, conserved	3664274	hypothetical protein						461		flagellar proteome	30	flag	Tb11.02.0210	0.35	0.09	-0.06	-0.06	-0.31	-0.38	-0.177405	0.22	0
Tb927.8.6660	hypothetical protein, conserved	3659669	hypothetical protein						607		flagellar proteome	30	flag	Tb927.8.6660	0.17	0.12	-0.11	-0.08	-0.8	-0.5	-0.528434	-0.12	0
Tb11.01.2800	hypothetical protein, conserved	3665670	hypothetical protein						348		flagellar proteome	30	flag	Tb11.01.2800	0.53	0.16	0	0.04	-0.71	-0.49	-0.113794	-0.18	0
Tb11.01.6510	hypothetical protein, conserved	3665366	hypothetical protein						371		flagellar proteome	30	flag	Tb11.01.6510	0.71	0.13	0.1	0.16	-0.83	-0.54	-0.0893042	0.03	0
Tb927.6.4300	glyceraldehyde 3-phosphate dehydrogenase, glycosomal	3658065	glyceraldehyde 3-phosphate dehydrogenase, glycosomal	glyceraldehyde-3-phosphate dehydrogenase activity (GO:8943)		IPR000173 Glyceraldehyde 3-phosphate dehydrogenase, IPR006424 Glyceraldehyde-3-phosphate dehydrogenase, type I,	PF00044 Gp_dh_N, PF02800 Gp_dh_C,	tbr00010 Glycolysis / Gluconeogenesis,	402			30	glycBS	Tb927.6.4300	0.69	0.46	-0.24	-0.91	-1.54	-0.77	0.0775967	0.09	0
Tb09.211.3560	glycerol kinase, glycosomal	3660990	glycerol kinase, glycosomal	kinase activity (GO:0016301)		IPR000577 Carbohydrate kinase, FGGY, IPR005999 Glycerol kinase,	PF00370 FGGY_N, PF02782 FGGY_C,	tbr00561 Glycerolipid metabolism,	512			30	glycBS	Tb09.211.3560	0.49	0.35	-0.33	-0.08	-0.58	-0.48	-0.0341681	0.09	0
Tb10.70.4740	enolase	3662220	enolase	phosphopyruvate hydratase activity (GO:4634)	GO:0000015~phosphopyruvate hydratase complex, GO:0005622~intracellular, GO:0005623~cell, GO:0005737~cytoplasm, GO:0005829~cytosol, GO:0032991~macromolecular complex, GO:0043234~protein complex, GO:0044424~intracellular part, GO:0044444~cytoplasmic part, GO:0044445~cytosolic part, GO:0044464~cell part, :::	IPR000941 Enolase,	PF00113 Enolase_C, PF03952 Enolase_N,	tbr00010 Glycolysis / Gluconeogenesis,	429	10889212,		30	glycBS	Tb10.70.4740	0.76	0.15	0.22	-0.31	-0.96	-0.31	0.437323	0.02	0
Tb10.61.1260	hypothetical protein, conserved	3662774	hypothetical protein	ATPase activity (GO:16887)		IPR000048 IQ calmodulin-binding region,	PF00612 IQ,		485			30	helicase	Tb10.61.1260	-0.01	0.2	-0.1	-0.08	-0.72	-0.33	-0.209834	-0.05	0
Tb10.70.7730	ATP-dependent DEAD/H RNA helicase, putative,DEAD box RNA helicase, putative	3663119	atp-dependent dead/h rna helicase, putative	ATP-dependent helicase activity (GO:8026)		IPR001650 DNA/RNA helicase, C-terminal, IPR011545 DNA/RNA helicase, DEAD/DEAH box type, N-terminal, IPR014001 DEAD-like helicase, N-terminal, IPR014014 RNA helicase, DEAD-box type, Q motif, IPR014021 Helicase, superfamily 1 and 2, ATP-binding,	PF00270 DEAD, PF00271 Helicase_C,		436			30	helicase	Tb10.70.7730	0.5	-0.27	-0.2	-0.19	-0.94	-0.51	-0.2527	0.1	0
Tb927.8.2310	(H+)-ATPase G subunit, putative	3659211	(h+)-atpase g subunit, putative		GO:0005623~cell, GO:0016020~membrane, GO:0016469~proton-transporting two-sector ATPase complex, GO:0032991~macromolecular complex, GO:0043234~protein complex, GO:0044425~membrane part, GO:0044464~cell part, :::::::	IPR005124 Vacuolar (H+)-ATPase G subunit,	PF03179 V-ATPase_G,	tbr00190 Oxidative phosphorylation,	109		F1 ATPase	30	mit F1	Tb927.8.2310	0.43	0.02	0.07	-0.08	-0.33	-0.17	0.0443941	-0.05	0
Tb927.6.2850	ESAG8-associated protein, putative	3657924	esag8-associated protein, putative		GO:0005622~intracellular, GO:0005623~cell, GO:0005634~nucleus, GO:0005730~nucleolus, GO:0031974~membrane-enclosed lumen, GO:0031981~nuclear lumen, GO:0043226~organelle, GO:0043227~membrane-bound organelle, GO:0043228~non-membrane-bound organelle, GO:0043229~intracellular organelle, GO:0043231~intracellular membrane-bound organelle, GO:0043232~intracellular non-membrane-bound organelle, GO:0043233…	IPR007557 PSP1 C-terminal conserved region,	PF04468 PSP1,		560		Psort 48% nuclear, PIE8	30	nuc	Tb927.6.2850	0.41	0.24	0.18	0.11	-0.4	-0.24	0.499726	0.01	0
Tb11.01.7550	iron superoxide dismutase	3664481	iron superoxide dismutase	superoxide dismutase activity (GO:4784)		IPR001189 Manganese and iron superoxide dismutase,	PF00081 Sod_Fe_N, PF02777 Sod_Fe_C,		198	16413404,	detoxification	30	redox	Tb11.01.7550	0.66	0.33	-0.06	-0.03	-0.56	-0.08	0.0171638	-0.06	0
Tb11.01.4230	protein kinase, putative	3665525	protein kinase, putative	protein kinase activity (GO:4672)		IPR000719 Protein kinase, core, IPR008271 Serine/threonine protein kinase, active site,	PF00069 Pkinase,	tbr00562 Inositol phosphate metabolism, tbr00632 Benzoate degradation via CoA ligation, tbr04070 Phosphatidylinositol signaling system,	465			30	signal K	Tb11.01.4230	0.33	0.29	0.13	-0.04	-0.42	-0.26	-0.173367	0.22	0
Tb10.70.1190	valosin-containing protein homolog,Transitional endoplasmic reticulum ATPase, putative	3663068	valosin-containing protein homolog	hydrolase activity (GO:16787)	GO:0005622~intracellular, GO:0005623~cell, GO:0005737~cytoplasm, GO:0016020~membrane, GO:0044424~intracellular part, GO:0044464~cell part, ::::::::	IPR003338 AAA ATPase VAT, N-terminal, IPR003593 AAA+ ATPase, core, IPR003959 AAA ATPase, core, IPR003960 AAA ATPase, subdomain, IPR005938 AAA ATPase, CDC48,	PF00004 AAA, PF02359 CDC48_N,		780	10029305,	AAA ATPase, Cdc48	30	vestrans	Tb10.70.1190	0.7	0.36	-0.08	0.22	-0.38	-0.35	-0.365794	0.16	0
Tb927.6.3840	reticulon domain protein	3658020	reticulon domain protein		GO:0005622~intracellular, GO:0005623~cell, GO:0005737~cytoplasm, GO:0005783~endoplasmic reticulum, GO:0043226~organelle, GO:0043227~membrane-bound organelle, GO:0043229~intracellular organelle, GO:0043231~intracellular membrane-bound organelle, GO:0044424~intracellular part, GO:0044444~cytoplasmic part, GO:0044464~cell part, :::	IPR003388 Reticulon,	PF02453 Reticulon,		186		reticulon is in the ER; match to yeast protein P=0.7 but 21% identity	30	vestrans	Tb927.6.3840	0.44	0.23	0.08	0.06	-0.48	-0.3	-0.175144	0.06	0
Tb09.211.4820	hypothetical protein, conserved	3661131	hypothetical protein	binding (GO:0005488)		IPR011992 EF-Hand type,			468		EF hand	30		Tb09.211.4820	0.43	0.16	-0.01	0.02	-0.66	0.09	0.0814276	0.16	0
Tb927.8.1150	hypothetical protein, conserved	3659090	hypothetical protein	binding (GO:5488)					342		-	30		Tb927.8.1150	0.49	0.01	-0.19	-0.01	-0.91	-0.15	-0.0412495	0.11	0
Tb927.3.5060	hypothetical protein, conserved	3656446	hypothetical protein	binding (GO:5488)		IPR002110 Ankyrin,	PF00023 Ank,		347		Ankyrin repeat, protein-prot-interact	30		Tb927.3.5060	0.27	-0.04	-0.42	-0.2	-0.58	-0.16	-0.0895806	0.06	0
Tb11.01.3320	trichohyalin, putative	3665054	trichohyalin, putative	binding (GO:5488)					658		tricohyalin is in hair follicles.	30		Tb11.01.3320	0.33	0.49	0.12	0.15	-0.34	-0.24	-0.217591	0.16	0
Tb927.1.710	phosphoglycerate kinase	4357162		catalytic activity (GO:3824)							PGKB, this oligo gives incorrect results	30		Tb927.1.710	0.41	0.56	0.15	-0.32	-0.62	-0.15	-0.179067	0.23	0
Tb11.01.5680	hypothetical protein, conserved	3665173	hypothetical protein	mRNA binding (GO:3729)		IPR012677 Nucleotide-binding, alpha-beta plait,			480		RBD	30		Tb11.01.5680	0.35	-0.04	-0.32	-0.1	-0.83	-0.51	0.107294	0.24	0
Tb927.7.2870	histone H2A, putative	3658499	histone h2a, putative	nucleic acid binding (GO:3676)	GO:0000785~chromatin, GO:0000786~nucleosome, GO:0005622~intracellular, GO:0005623~cell, GO:0005634~nucleus, GO:0005694~chromosome, GO:0032991~macromolecular complex, GO:0043226~organelle, GO:0043227~membrane-bound organelle, GO:0043228~non-membrane-bound organelle, GO:0043229~intracellular organelle, GO:0043231~intracellular membrane-bound organelle, GO:0043232~intracellular non-membrane-bound or…	IPR002119 Histone H2A, IPR007125 Histone core, IPR009072 Histone-fold,	PF00125 Histone,		134			30		Tb927.7.2870	0.36	-0.05	-0.1	-0.3	-0.81	-0.52	-0.438573	0.06	0
Tb10.6k15.3330	hypothetical protein, conserved	3662820	hypothetical protein	structural molecule activity (GO:5198)					1794		PM, cyskel	30		Tb10.6k15.3330	0	0.18	0.14	-0.05	-0.41	-0.33	-0.077263	0.11	0
Tb927.1.3850	hypothetical protein, conserved	4357459									-	30		Tb927.1.3850	0.95	0.28	0.02	0.08	-0.13	0.29	0.546134	0.19	0
Tb10.6k15.0600	hypothetical protein, conserved	3662547	hypothetical protein						333		-	30		Tb10.6k15.0600	0.73	-0.01	0.06	0.35	-0.35	-0.03	0.258997	0	0
Tb11.01.6430	hypothetical protein, conserved	3665358	hypothetical protein						473		-	30		Tb11.01.6430	0.26	0.18	0.12	0.12	-0.33	-0.11	0.412032	0.12	0
Tb10.70.4020	hypothetical protein	3662650	hypothetical protein						107		-	30		Tb10.70.4020	1.07	0.34	0.45	0.37	-0.42	-0.06	-0.0356372	0.28	0
Tb927.3.3300	hypothetical protein, conserved	3656262	hypothetical protein			IPR001241 DNA topoisomerase, type IIA, subunit B or N-terminal,			814		PM cyskel topisomerase signature	30		Tb927.3.3300	0.15	0.26	-0.21	0.22	-0.6	-0.37	-0.322573	-0.04	0
Tb11.02.0300	hypothetical protein, conserved	3664190	hypothetical protein						629		-	30		Tb11.02.0300	0.63	0.1	0.07	0.17	-0.57	-0.05	-0.065049	0.17	0
Tb11.02.4690	hypothetical protein	3665286	hypothetical protein						182		-	30		Tb11.02.4690	0.19	-0.23	-0.28	-0.27	-0.65	-0.55	-0.028153	0.05	0
Tb11.02.1660	hypothetical protein, conserved	3665011	hypothetical protein			IPR007557 PSP1 C-terminal conserved region,	PF04468 PSP1,		477		PSP1 C-terminal motif, suppresses mutations in DNA pol in yeast	30		Tb11.02.1660	0.9	0.11	-0.2	-0.01	-0.91	-0.22	-0.303083	0.31	0
Tb927.1.2560	hypothetical protein, unlikely	4357326										30		Tb927.1.2560	0.68	0.11	0.13	-0.01	-0.58	-0.08	-0.133262	0.27	0
Tb927.2.4610	branched-chain amino acid aminotransferase, putative	3655762		branched-chain-amino-acid transaminase activity (GO:4084)	GO:0005622~intracellular, GO:0005623~cell, GO:0005737~cytoplasm, GO:0005739~mitochondrion, GO:0043226~organelle, GO:0043227~membrane-bound organelle, GO:0043229~intracellular organelle, GO:0043231~intracellular membrane-bound organelle, GO:0044424~intracellular part, GO:0044444~cytoplasmic part, GO:0044464~cell part, :::						Leu, Ile VAl degradation	31	aminoacid	Tb927.2.4610	1.04	0.55	0.53	0.38	0.02	-0.14	0	-0.04	0
Tb10.6k15.2290	protein disulfide isomerase,bloodstream-specific protein 2 precursor	3663041	protein disulfide isomerase	oxidoreductase activity (GO:16491)	GO:0005622~intracellular, GO:0005623~cell, GO:0005737~cytoplasm, GO:0044424~intracellular part, GO:0044464~cell part, :::::::::	IPR005788 Disulphide isomerase, IPR006662 Thioredoxin-related, IPR012335 Thioredoxin fold, IPR013766 Thioredoxin domain,	PF00085 Thioredoxin,		497			31	chap	Tb10.6k15.2290	2.66	1.67	1.46	0.87	-0.01	0.11	0.333978	-0.01	0
Tb927.8.6980	hypothetical protein, conserved	3659704	hypothetical protein	binding (GO:5488)					833			31	cyskel	Tb927.8.6980	1.32	0.95	0.68	0.89	0.07	0.17	0.385891	0.22	0
Tb10.61.2670	hypothetical protein, conserved	3661813	hypothetical protein	binding (GO:5488)					479		flagellar proteome	31	cyskel	Tb10.61.2670	1.58	1.22	0.78	0.74	0.21	0.04	0.03457	0.12	0
Tb927.7.3370	hypothetical protein, conserved	3658551	hypothetical protein	binding (GO:5488)					596			31	cyskel	Tb927.7.3370	0.49	0.57	0.22	0.26	-0.02	-0.07	0.0990294	-0.04	0
Tb09.160.1490	hypothetical protein, conserved	3660562	hypothetical protein	methylated-DNA- protein -cysteine S-methyltransferase activity (GO:0003908)					215			31	DNA	Tb09.160.1490	1.22	0.69	0.57	0.44	-0.26	0	0.0931094	-0.02	0
Tb927.6.1920	hypothetical protein, conserved	3657827	hypothetical protein	ligase activity (GO:16874)					390			31	enz	Tb927.6.1920	0.91	0.76	0.46	0.41	0.03	0.08	0.185376	0.06	0
Tb10.61.2970	phosphatidic acid phosphatase, putative	3662127	phosphatidic acid phosphatase, putative	hydrolase activity (GO:16787)		IPR000326 Phosphatidic acid phosphatase type 2-like,	PF01569 PAP2,	tbr00561 Glycerolipid metabolism, tbr00564 Glycerophospholipid metabolism, tbr00565 Ether lipid metabolism, tbr00600 Sphingolipid metabolism,	332			31	FA ss	Tb10.61.2970	0.72	0.87	0.57	0.4	-0.18	-0.22	0.0873892	0.15	0
Tb927.3.3000	flagellar transport protein, putative	3656238	hypothetical protein	binding (GO:5488)	GO:0005622~intracellular, GO:0005623~cell, GO:0009579~thylakoid, GO:0016020~membrane, GO:0043226~organelle, GO:0043227~membrane-bound organelle, GO:0043229~intracellular organelle, GO:0043231~intracellular membrane-bound organelle, GO:0044424~intracellular part, GO:0044464~cell part, ::::	IPR011990 Tetratricopeptide-like helical, IPR013026 Tetratricopeptide region,			566		not in flagellar proteome	31	flag	Tb927.3.3000	0.77	0.54	0.44	0.04	0.07	-0.1	-0.0134018	0.05	0
Tb927.4.4130	hypothetical protein, conserved	3656945	hypothetical protein	binding (GO:5488)					856		PIFTC3 but not in flagellar proteome	31	flag	Tb927.4.4130	1.05	0.84	0.77	0.6	0.2	0.22	0.377318	0.18	0
Tb10.61.2220	hypothetical protein, conserved	3662735	hypothetical protein						420		cyskel, flagellum	31	flag	Tb10.61.2220	0.74	0.51	0.1	0.13	-0.1	-0.3	0.0812619	-0.08	0
Tb09.211.3180	6-phosphogluconate dehydrogenase, decarboxylating, putative	3660922	6-phosphogluconate dehydrogenase, decarboxylating, putative	catalytic activity (GO:0003824)		IPR006113 6-phosphogluconate dehydrogenase, decarboxylating, IPR006114 6-phosphogluconate dehydrogenase, C-terminal, IPR006115 6-phosphogluconate dehydrogenase, NAD-binding, IPR006183 6-phosphogluconate dehydrogenase, IPR006184 6-phosphogluconate-binding site, IPR012284 Fibritin/6-phosphogluconate dehydrogenase, C-terminal extension, IPR013328	PF00393 6PGD, PF03446 NAD_binding_2,	tbr00030 Pentose phosphate pathway,	479			31	glyc PPP	Tb09.211.3180	0.64	0.41	0.18	0.36	-0.13	-0.13	0.0683169	-0.02	0
Tb927.3.3270	ATP-dependent phosphofructokinase,6-phospho-1-fructokinase	3656265	atp-dependent phosphofructokinase	6-phosphofructokinase activity (GO:3872)	GO:0005622~intracellular, GO:0005623~cell, GO:0005737~cytoplasm, GO:0005829~cytosol, GO:0005945~6-phosphofructokinase complex, GO:0020015~glycosome, GO:0032991~macromolecular complex, GO:0043226~organelle, GO:0043227~membrane-bound organelle, GO:0043229~intracellular organelle, GO:0043231~intracellular membrane-bound organelle, GO:0043234~protein complex, GO:0044424~intracellular part, GO:0044444…	IPR000023 Phosphofructokinase, IPR012004 Pyrophosphate-dependent phosphofructokinase TP0108, IPR015913 Phosphofructokinase-core,	PF00365 PFK,	tbr00010 Glycolysis / Gluconeogenesis, tbr00030 Pentose phosphate pathway, tbr00051 Fructose and mannose metabolism, tbr00052 Galactose metabolism,	487	9461292		31	glycBS	Tb927.3.3270	2.46	2.31	1.56	0.98	-0.26	-0.62	0.302324	-0.17	0
Tb10.61.2680	pyruvate kinase 1	3661812	pyruvate kinase 1	catalytic activity (GO:3824)	GO:0005622~intracellular, GO:0005623~cell, GO:0005737~cytoplasm, GO:0044424~intracellular part, GO:0044464~cell part, :::::::::	IPR001697 Pyruvate kinase, IPR015793 Pyruvate kinase, barrel, IPR015794 Pyruvate kinase, alpha/beta, IPR015813 Pyruvate/Phosphoenolpyruvate kinase, catalytic core,	PF00224 PK, PF02887 PK_C,	tbr00010 Glycolysis / Gluconeogenesis, tbr00230 Purine metabolism, tbr00620 Pyruvate metabolism, tbr00710 Carbon fixation,	351	1879424,		31	glycBS	Tb10.61.2680	3.45	2.65	1.99	0.92	-0.19	-0.31	0.469243	-0.17	0
Tb927.1.3830	glucose-6-phosphate isomerase, glycosomal	4357457		isomerase activity (GO:16853)								31	glycBS	Tb927.1.3830	2.73	2.52	1.74	1.43	0.21	-0.02	0.28627	0.18	0
Tb10.70.1370	fructose-bisphosphate aldolase, glycosomal	3661944	fructose-bisphosphate aldolase, glycosomal, putative	lyase activity (GO:16829)	GO:0005622~intracellular, GO:0005623~cell, GO:0020015~glycosome, GO:0043226~organelle, GO:0043227~membrane-bound organelle, GO:0043229~intracellular organelle, GO:0043231~intracellular membrane-bound organelle, GO:0044424~intracellular part, GO:0044464~cell part, :::::	IPR000741 Fructose-bisphosphate aldolase, class-I, IPR013785 Aldolase-type TIM barrel,	PF00274 Glycolytic,	tbr00010 Glycolysis / Gluconeogenesis, tbr00030 Pentose phosphate pathway, tbr00051 Fructose and mannose metabolism, tbr00710 Carbon fixation,	372	3386689,		31	glycBS	Tb10.70.1370	2.13	1.42	1.53	0.71	0.07	-0.18	0.492715	0	0
Tb11.02.5280	glycerol-3-phosphate dehydrogenase, putative	3665563	glycerol-3-phosphate dehydrogenase, putative	oxidoreductase activity (GO:16491)	GO:0005622~intracellular, GO:0005623~cell, GO:0005737~cytoplasm, GO:0005739~mitochondrion, GO:0009331~glycerol-3-phosphate dehydrogenase complex, GO:0032991~macromolecular complex, GO:0043226~organelle, GO:0043227~membrane-bound organelle, GO:0043229~intracellular organelle, GO:0043231~intracellular membrane-bound organelle, GO:0043234~protein complex, GO:0044424~intracellular part, GO:0044444~cy…	IPR000447 FAD-dependent glycerol-3-phosphate dehydrogenase, IPR006076 FAD dependent oxidoreductase,	PF01266 DAO,	tbr00564 Glycerophospholipid metabolism,	603			31	glycBS	Tb11.02.5280	1.53	1.17	0.91	0.63	0.23	0.03	-0.127178	0.06	0
Tb10.6k15.2030	glucose transporter,glucose transporter 1E	3662270	glucose transporter	transporter activity (GO:5215)	GO:0005623~cell, GO:0016020~membrane, GO:0016021~integral to membrane, GO:0031224~intrinsic to membrane, GO:0044425~membrane part, GO:0044464~cell part, ::::::::	IPR003663 Sugar transporter, IPR005828 General substrate transporter, IPR007114 Major facilitator superfamily,	PF00083 Sugar_tr, PF07690 MFS_1,		528	8423781,		31	glycBS	Tb10.6k15.2030	3.08	3.01	2.29	1.54	1.08	0.43	1.16482	0.54	0
Tb10.70.3290	ATP-dependent DEAD-box RNA helicase, putative,DHH1	3663052	atp-dependent dead-box rna helicase, putative	ATP-dependent helicase activity (GO:8026)		IPR000629 RNA helicase, ATP-dependent, DEAD-box type, IPR001650 DNA/RNA helicase, C-terminal, IPR011545 DNA/RNA helicase, DEAD/DEAH box type, N-terminal, IPR014001 DEAD-like helicase, N-terminal, IPR014014 RNA helicase, DEAD-box type, Q motif, IPR014021 Helicase, superfamily 1 and 2, ATP-binding,	PF00270 DEAD, PF00271 Helicase_C,		406			31	heliicase	Tb10.70.3290	0.5	0.51	0.23	-0.02	-0.35	-0.35	-0.0743411	-0.08	0
Tb10.26.0200	guanylate kinase, putative	3662810	guanylate kinase, putative	guanylate kinase activity (GO:0004385)		IPR008144 Guanylate kinase, IPR008145 Guanylate kinase/L-type calcium channel region,	PF00625 Guanylate_kin,	tbr00230 Purine metabolism,	178			31	nucleotide	Tb10.26.0200	0.47	0.28	0.11	-0.03	-0.21	-0.14	-0.073759	-0.01	0
Tb927.7.4730	RNA-binding protein, putative,pumillio/PUF RNA binding protein 5, putative	3658690	pumilio/puf rna binding protein 5, putative	RNA binding (GO:3723)		IPR001313 Pumilio RNA-binding region, IPR011989 Armadillo-like helical,	PF00806 PUF,		430		PUF5	31	RBP	Tb927.7.4730	0.99	0.6	0.37	0.09	0.12	-0.08	0.426508	0.14	0
Tb927.5.800	casein kinase, putative	3657193	casein kinase, putative	histone serine kinase activity H3-S10 specific (GO:35175)		IPR000719 Protein kinase, core, IPR008271 Serine/threonine protein kinase, active site,	PF00069 Pkinase,		332			31	signal K	Tb927.5.800	0.77	0.59	0.4	0.38	0.04	-0.17	-0.0515384	-0.01	0
Tb09.160.3630	cAMP-specific phosphodiesterase	3660009	camp-specific phosphodiesterase	3 5 -cyclic-nucleotide phosphodiesterase activity (GO:0004114)	GO:0005622~intracellular, GO:0005623~cell, GO:0005737~cytoplasm, GO:0044424~intracellular part, GO:0044464~cell part, :::::::::	IPR002073 3'5'-cyclic nucleotide phosphodiesterase, IPR003018 GAF, IPR003607 Metal-dependent phosphohydrolase, HD region,	PF00233 PDEase_I, PF01590 GAF,		925	11930001,	PDEB2	31	signal PDE	Tb09.160.3630	0.87	0.76	0.74	0.3	0.27	-0.05	0.105457	0.14	0
Tb10.70.3070	TFIIF-stimulated CTD phosphatase, putative	3662881	hypothetical protein	protein serine threonine phosphatase activity (GO:4722)		IPR004274 NLI interacting factor,	PF03031 NIF,		247			31	transcription	Tb10.70.3070	1.64	1.09	0.59	0.53	0.3	0.03	0.381871	0.02	0
Tb927.3.4090	hypothetical protein, conserved	3656345	hypothetical protein			IPR011701 Major facilitator superfamily MFS-1,	PF06813 Nodulin-like, PF07690 MFS_1,		583		13 TM helices, PM fraction, 5 genes	31	transporter	Tb927.3.4090	0.67	0.44	0.26	-0.27	-0.33	-0.34	-0.150266	-0.06	0
Tb10.100.0090	vacuolar ATP synthase, putative	3661496	vacuolar atp synthase, putative	hydrogen ion transporting ATPase activity rotational mechanism (GO:0046961)	GO:0005622~intracellular, GO:0005623~cell, GO:0005737~cytoplasm, GO:0005773~vacuole, GO:0005774~vacuolar membrane, GO:0016020~membrane, GO:0016021~integral to membrane, GO:0016469~proton-transporting two-sector ATPase complex, GO:0016471~vacuolar proton-transporting V-type ATPase complex, GO:0031090~organelle membrane, GO:0031224~intrinsic to membrane, GO:0032991~macromolecular complex, GO:003317…	IPR000245 ATPase, V0 complex, proteolipid subunit C,, IPR002379 ATPase, F0/V0 complex, subunit C, IPR011555 ATPase, V0 complex, proteolipid subunit C, eukaryotic,	PF00137 ATP-synt_C,	tbr00190 Oxidative phosphorylation,	191			31	vestrans	Tb10.100.0090	0.97	1.12	0.61	0.25	-0.01	-0.21	0.319269	0.03	0
Tb927.3.3450	ADP-ribosylation factor-like protein 3A, putative	3656286	adp-ribosylation factor-like protein 3a, putative	binding (GO:5488)	GO:0005622~intracellular, GO:0005623~cell, GO:0016020~membrane, GO:0044464~cell part, ::::::::::	IPR000803 Facilitated glucose transporter, IPR001806 Ras GTPase, IPR005225 Small GTP-binding protein domain, IPR006688 ADP-ribosylation factor, IPR006689 ARF/SAR superfamily,	PF00025 Arf,		178			31	vestrans	Tb927.3.3450	1.21	0.39	0.21	0.07	-0.21	-0.01	0.43817	-0.07	0
Tb11.02.4100	pretranslocation protein, alpha subunit, putative,SEC61-like (pretranslocation process) protein, putative	3665107	pretranslocation protein, alpha subunit, putative	P-P-bond-hydrolysis-driven protein transmembrane transporter activity (GO:15450)	GO:0005623~cell, GO:0016020~membrane, GO:0016021~integral to membrane, GO:0031224~intrinsic to membrane, GO:0044425~membrane part, GO:0044464~cell part, ::::::::	IPR002208 SecY protein,	PF00344 SecY,	tbr03060 Protein export,	481	11152613,	BS2 - location not certain	31	vestrans	Tb11.02.4100	1.01	0.43	0.03	0.04	-0.31	-0.33	-0.287631	0	0
Tb11.01.1290	14-3-3-like protein, putative	3664293	14-3-3-like protein, putative	protein binding (GO:5515)		IPR000308 14-3-3 protein,	PF00244 14-3-3,		262	15653691,		31	vestrans	Tb11.01.1290	0.64	0.41	0.15	0.09	-0.12	-0.04	-0.0654025	0	0
Tb10.61.1910	hypothetical protein, conserved	3663101	hypothetical protein		GO:0005622~intracellular, GO:0005623~cell, GO:0005737~cytoplasm, GO:0012505~endomembrane system, GO:0012506~vesicle membrane, GO:0016020~membrane, GO:0016023~cytoplasmic membrane-bound vesicle, GO:0030117~membrane coat, GO:0030118~clathrin coat, GO:0030120~vesicle coat, GO:0030125~clathrin vesicle coat, GO:0030135~coated vesicle, GO:0030136~clathrin-coated vesicle, GO:0030659~cytoplasmic vesicle …	IPR000996 Clathrin light chain,	PF01086 Clathrin_lg_ch,		189		-	31	vestrans	Tb10.61.1910	1.51	1.37	0.64	0.36	-0.04	-0.07	0.21102	-0.05	0
Tb927.5.1880	inhibitor of serine peptidase (ISP), putative,ecotin family (I11), putative	3657301		serine-type endopeptidase inhibitor activity (GO:4867)								31		Tb927.5.1880	0.72	0.66	0.19	0.15	-0.23	-0.01	0.127451	0	0
Tb11.02.4380	hypothetical protein, conserved	3665865	hypothetical protein	zinc ion binding (GO:8270)					415		flag	31		Tb11.02.4380	0.45	0.22	0.33	0.1	-0.2	-0.22	-0.132598	-0.03	0
Tb927.4.2530	hypothetical protein, conserved	3656779	hypothetical protein						158		-	31		Tb927.4.2530	1.23	0.47	0.32	0.21	-0.29	-0.21	0.0412672	0.06	0
Tb927.3.5080	hypothetical protein, conserved	3656451	hypothetical protein			IPR007557 PSP1 C-terminal conserved region,	PF04468 PSP1,		531		-	31		Tb927.3.5080	2.11	1.28	1.31	0.96	0.57	0.18	1.06472	0.65	0
Tb10.70.6610	hypothetical protein, conserved	3663006	hypothetical protein						245		cyskel	31		Tb10.70.6610	0.94	0.78	0.6	0.5	0.19	0.29	0.537905	0.06	0
Tb10.6k15.0140	hypothetical protein, conserved	3662146	hypothetical protein			IPR013744 Protein of unknown function DUF1749,	PF08538 DUF1749,		331		Alpha and beta protein	31		Tb10.6k15.0140	0.72	0.54	0.31	0.1	-0.34	-0.26	-0.00231387	0	0
Tb927.6.4730	hypothetical protein	3658108	hypothetical protein						222		-	31		Tb927.6.4730	0.75	0.47	0.27	0.22	0.12	0	0.147708	0.02	0
Tb10.389.0920	hypothetical protein, conserved	3661977	hypothetical protein						536		-	31		Tb10.389.0920	1.25	0.72	0.83	0.32	0.1	-0.01	0.214958	0.12	0
Tb09.211.0775	hypothetical protein, conserved	3660610	hypothetical protein		GO:0005622~intracellular, GO:0005623~cell, GO:0005634~nucleus, GO:0043226~organelle, GO:0043227~membrane-bound organelle, GO:0043229~intracellular organelle, GO:0043231~intracellular membrane-bound organelle, GO:0044424~intracellular part, GO:0044464~cell part, :::::	IPR003106 Leucine zipper, homeobox-associated,	PF02183 HALZ,		84		cyskel	31		Tb09.211.0775	1.03	0.61	0.22	0.2	0.09	0.02	0.349252	0.03	0
Tb927.1.4320	hypothetical protein, unlikely	4357505									-	31		Tb927.1.4320	0.67	0.45	0.23	0.08	-0.17	-0.01	-0.00772973	0.07	0
Tb10.70.4010	hypothetical protein	3662651	hypothetical protein						155		-	31		Tb10.70.4010	1.08	0.65	0.75	0.26	-0.4	-0.19	0.0299792	0.15	0
Tb927.1.4330	hypothetical protein, unlikely	4357506									-	31		Tb927.1.4330	0.67	0.6	0.22	0.16	-0.38	-0.15	-0.0696642	-0.08	0
Tb10.61.2210	hypothetical protein, conserved	3662736	hypothetical protein						337		PM, cyskel	31		Tb10.61.2210	0.59	0.24	0.26	0.06	-0.21	-0.36	-0.340054	-0.28	0
Tb11.01.7450	hypothetical protein, conserved	3664470	hypothetical protein						793		-	31		Tb11.01.7450	0.73	0.77	0.44	0.27	-0.04	0.05	0.470426	0.29	0
Tb927.5.4390	hypothetical protein, conserved	3657551	hypothetical protein						135		PM, cyskel	31		Tb927.5.4390	0.78	0.5	0.25	0.33	-0.28	-0.12	0.270335	0.1	0
Tb09.211.0490	hypothetical protein, unlikely	3660580	hypothetical protein						108		-	31		Tb09.211.0490	0.58	0.33	0.4	0.33	-0.03	-0.16	-0.0746388	0.09	0
Tb927.7.4970	glutamine synthetase, putative	3658710	glutamine synthetase, putative	glutamate-ammonia ligase activity (GO:4356)		IPR008146 Glutamine synthetase, catalytic region, IPR008147 Glutamine synthetase, beta-Grasp, IPR014746 Glutamine synthetase/guanido kinase, catalytic region,	PF00120 Gln-synt_C, PF03951 Gln-synt_N,	tbr00251 Glutamate metabolism, tbr00550 Peptidoglycan biosynthesis, tbr00910 Nitrogen metabolism,	421		amino acid metabolism, glatamine- glutamate	32	aminoacid	Tb927.7.4970	-1.99	-1.95	-0.76	-0.61	-0.29	-0.02	-0.354208	-0.06	0
Tb10.70.7840	choline dehydrogenase, putative	3663143	choline dehydrogenase, putative	oxidoreductase activity (GO:16491)	GO:0005622~intracellular, GO:0005623~cell, GO:0005737~cytoplasm, GO:0005739~mitochondrion, GO:0043226~organelle, GO:0043227~membrane-bound organelle, GO:0043229~intracellular organelle, GO:0043231~intracellular membrane-bound organelle, GO:0044424~intracellular part, GO:0044444~cytoplasmic part, GO:0044464~cell part, :::	IPR008671 Lycopene beta and epsilon cyclase,	PF00732 GMC_oxred_N, PF05834 Lycopene_cycl,	tbr00260 Glycine, serine and threonine metabolism,	525	15223320,	mitenz	32	aminoacid	Tb10.70.7840	-1.01	-0.81	-0.59	-0.25	-0.22	-0.05	-0.446049	0	0
Tb11.01.6410	phosphomannose isomerase, putative	3665356	phosphomannose isomerase, putative	mannose-6-phosphate isomerase activity (GO:4476)	GO:0005622~intracellular, GO:0005623~cell, GO:0005737~cytoplasm, GO:0044424~intracellular part, GO:0044464~cell part, :::::::::	IPR001250 Mannose-6-phosphate isomerase, type I, IPR014710 RmlC-like jelly roll fold,	PF01238 PMI_typeI,	tbr00051 Fructose and mannose metabolism,	409	11084042,	CHO metab	32	CHO	Tb11.01.6410	-1.13	-0.91	-0.54	-0.29	-0.27	0.01	-0.260671	-0.06	0
Tb927.4.1360	hypothetical protein, conserved	3656665	hypothetical protein	aldose 1-epimerase activity (GO:4034)		IPR008183 Aldose 1-epimerase, IPR014718 Glycoside hydrolase-type carbohydrate-binding, subgroup,	PF01263 Aldose_epim,		293			32	CHO	Tb927.4.1360	-1.51	-0.98	-0.7	-0.71	-0.34	-0.23	-0.116578	-0.12	0
Tb927.1.2230	calpain-like protein fragment, putative	4357298		catalytic activity (GO:3824)							protease	32	enz	Tb927.1.2230	-1.24	-1.28	-0.56	-0.47	-0.2	-0.08	-0.287484	-0.08	0
Tb09.211.1030	phosphatidylcholine:ceramide cholinephosphotransferase 2, putative	3660636	phosphatidylcholine:ceramide cholinephosphotransferase 2, putative	transferase activity (GO:0016740)	CERAMIDE CHOLINEPHOSPHOTRANSFERASE 2, PUTATIVE 5691:GO:0005623~cell, GO:0016020~membrane, GO:0044464~cell part, ::::::::::				355		sphingomyelin ss SLS1	32	FA ss	Tb09.211.1030	-1.81	-0.98	-0.47	-0.49	-0.26	-0.12	-0.062976	-0.05	0
Tb11.02.3120	malic enzyme, putative	3665611	malic enzyme, putative	catalytic activity (GO:3824)		IPR001891 Malic oxidoreductase, IPR012301 Malic enzyme, N-terminal, IPR012302 Malic enzyme, NAD-binding, IPR015884 Malic enzyme,	PF00390 malic, PF03949 Malic_M,	tbr00620 Pyruvate metabolism,	564			32	glyc	Tb11.02.3120	-1.74	-1.06	-0.86	-0.53	-0.53	-0.35	-0.143101	-0.07	0
Tb10.70.5110	mitochondrial malate dehydrogenase	3662276	mitochondrial malate dehydrogenase	catalytic activity (GO:3824)	GO:0005622~intracellular, GO:0005623~cell, GO:0005737~cytoplasm, GO:0005739~mitochondrion, GO:0043226~organelle, GO:0043227~membrane-bound organelle, GO:0043229~intracellular organelle, GO:0043231~intracellular membrane-bound organelle, GO:0044424~intracellular part, GO:0044444~cytoplasmic part, GO:0044464~cell part, :::	IPR001236 Lactate/malate dehydrogenase, IPR001252 Malate dehydrogenase, active site, IPR001557 L-lactate/malate dehydrogenase, IPR010097 Malate dehydrogenase, NAD-dependent, eukaryotes and gamma proteobacteria,	PF00056 Ldh_1_N, PF02866 Ldh_1_C,	tbr00020 Citrate cycle (TCA cycle), tbr00620 Pyruvate metabolism, tbr00630 Glyoxylate and dicarboxylate metabolism, tbr00710 Carbon fixation, tbr00720 Reductive carboxylate cycle (CO2 fixation),	318	9603490,	citric acid cycle	32	mit CAC	Tb10.70.5110	-3.05	-3.02	-1.76	-1.34	-0.55	-0.34	-0.26337	-0.04	0
Tb10.70.6340	ATPase subunit 9, putative	3662962	atpase subunit 9, putative	transporter activity (GO:5215)	GO:0005622~intracellular, GO:0005623~cell, GO:0005737~cytoplasm, GO:0005739~mitochondrion, GO:0005740~mitochondrial envelope, GO:0005743~mitochondrial inner membrane, GO:0005753~mitochondrial proton-transporting ATP synthase complex, GO:0016020~membrane, GO:0016469~proton-transporting two-sector ATPase complex, GO:0019866~organelle inner membrane, GO:0031090~organelle membrane, GO:0031966~mitocho…	IPR000454 ATPase, F0 complex, subunit C, IPR002379 ATPase, F0/V0 complex, subunit C,	PF00137 ATP-synt_C,	tbr00190 Oxidative phosphorylation,	118		F1 ATPase	32	mit F1	Tb10.70.6340	-1.79	-1.39	-1.02	-0.79	-0.51	-0.2	-0.175903	0.1	0
Tb09.211.0040	hypothetical protein, conserved	3660429	hypothetical protein		GO:0005622~intracellular, GO:0005623~cell, GO:0005737~cytoplasm, GO:0005739~mitochondrion, GO:0043226~organelle, GO:0043227~membrane-bound organelle, GO:0043229~intracellular organelle, GO:0043231~intracellular membrane-bound organelle, GO:0044424~intracellular part, GO:0044444~cytoplasmic part, GO:0044464~cell part, :::	IPR010625 CHCH,	PF06747 CHCH,		148	15223320,	CHCH domain, 31% to Mic17, in mito inner mambrane space	32	mit imp	Tb09.211.0040	-1.66	-1.14	-0.73	-0.67	-0.26	-0.28	0.135352	0.06	0
Tb10.70.3150	NADH-ubiquinone oxidoreductase complex I subunit, putative,NDUFA5/B13 subunit, putative	3662905	hypothetical protein	binding (GO:5488)					265		resp chain	32	mit resp	Tb10.70.3150	-1.08	-0.97	-0.67	-0.44	-0.21	-0.05	-0.23816	-0.13	0
Tb927.3.1410	cytochrome oxidase subunit VII	3656079	cytochrome c oxidase vii, putative						165		resp chain	32	mit resp	Tb927.3.1410	-1.69	-1.4	-1.03	-0.73	-0.58	-0.4	-0.290559	-0.15	0
Tb927.4.4620	cytochrome oxidase subunit VIII	3656996	cytochrome c oxidase viii (cox viii), putative						157		resp chain	32	mit resp	Tb927.4.4620	-2.02	-1.61	-1.23	-1.12	-0.79	-0.32	-0.356042	-0.36	0
Tb927.7.4940	oligopeptidase B protein, putative,serine peptidase, clan SC, family S9A-like protein	3658706	oligopeptidase b protein, putative	serine-type peptidase activity (GO:8236)		IPR001375 Peptidase S9, prolyl oligopeptidase active site region, IPR002470 Peptidase S9A, prolyl oligopeptidase, IPR004106 Peptidase S9A, oligopeptidase, N-terminal beta-propeller,	PF00326 Peptidase_S9, PF02897 Peptidase_S9_N,		904		protease	32	protease	Tb927.7.4940	-1	-0.65	-0.12	-0.13	0.14	0.19	-0.135798	0.09	0
Tb927.7.2680	hypothetical protein, conserved,zinc finger protein family member, putative	3658480	hypothetical protein	nucleic acid binding (GO:3676)		IPR000571 Zinc finger, CCCH-type,	PF00642 zf-CCCH,		708		ZC3H22	32	RBP	Tb927.7.2680	-1.79	-1.77	-1.02	-0.43	-0.2	-0.21	-0.690073	0.02	0
Tb927.8.4450	RNA-binding protein, putative	3659443	rna-binding protein, putative	RNA binding (GO:3723)		IPR000504 RNA recognition motif, RNP-1, IPR012677 Nucleotide-binding, alpha-beta plait,	PF00076 RRM_1,		428		RBP11	32	RBP	Tb927.8.4450	-1.18	-0.94	-0.54	-0.36	-0.37	-0.17	-0.187427	-0.03	0
Tb11.02.4500	hypothetical protein, conserved	3665828	hypothetical protein	nucleic acid binding (GO:3676)	GO:0005622~intracellular, GO:0005623~cell, GO:0044464~cell part, :::::::::::	IPR003029 S1, RNA binding, IPR003583 Helix-hairpin-helix DNA-binding, class 1, IPR006641 Resolvase, RNase H-like fold,	PF00575 S1,		935			32	rib	Tb11.02.4500	-0.93	-0.71	-0.45	-0.53	-0.12	-0.22	-0.215773	0.18	0
Tb10.406.0080	hypothetical protein, conserved	3661594	hypothetical protein	CTD phosphatase activity (GO:0008420)		IPR001594 Zinc finger, DHHC-type,	PF01529 zf-DHHC,		452			32	signal P	Tb10.406.0080	-0.69	-0.52	-0.23	-0.06	0.01	0.11	0.0262607	0.16	0
Tb10.61.2745	mevalonate diphosphate decarboxylase	3661808	hypothetical protein	diphosphomevalonate decarboxylase activity (GO:4163)		IPR005935 Diphosphomevalonate decarboxylase, IPR006204 GHMP kinase, IPR013750 GHMP kinase, C-terminal, IPR014721 Ribosomal protein S5 domain 2-type fold,	PF00288 GHMP_kinases_N, PF08544 GHMP_kinases_C,	tbr00100 Biosynthesis of steroids,	382		isoprenoid pathway, sterol	32	sterol	Tb10.61.2745	-1.05	-0.95	-0.42	-0.24	-0.19	0.07	-0.0582744	0.11	0
Tb10.6k15.3820	sterol 24-c-methyltransferase, putative	3662522	sterol 24-c-methyltransferase, putative	transferase activity (GO:16740)		IPR013216 Methyltransferase type 11, IPR013705 Sterol methyltransferase C-terminal,	PF08241 Methyltransf_11, PF08498 Sterol_MT_C,	tbr00100 Biosynthesis of steroids,	359	16414960,	ergosterol synthesis	32	sterol	Tb10.6k15.3820	-1.37	-1.38	-0.75	-0.25	-0.18	-0.13	-0.226019	0.14	0
Tb10.389.0070	elongation factor TU, putative	3661706	elongation factor tu, putative	GTP binding (GO:0005525)	GO:0005622~intracellular, GO:0005623~cell, GO:0044464~cell part, :::::::::::	IPR000795 Protein synthesis factor, GTP-binding, IPR004160 Translation elongation factor EFTu/EF1A, C-terminal, IPR004161 Translation elongation factor EFTu/EF1A, domain 2, IPR004541 Translation elongation factor EFTu/EF1A, bacterial and organelle, IPR005225 Small GTP-binding protein domain,	PF00009 GTP_EFTU, PF03143 GTP_EFTU_D3, PF03144 GTP_EFTU_D2,		470		*mitochondrial trasnlation)	32	translation	Tb10.389.0070	-1.74	-1.49	-1.03	-0.66	-0.54	-0.31	-0.193311	0.07	0
Tb10.6k15.2900	ABC transporter, putative	3662072	abc transporter, putative	carbohydrate-importing ATPase activity (GO:15608)	GO:0005623~cell, GO:0005886~plasma membrane, GO:0009898~internal side of plasma membrane, GO:0016020~membrane, GO:0016021~integral to membrane, GO:0031224~intrinsic to membrane, GO:0044425~membrane part, GO:0044459~plasma membrane part, GO:0044464~cell part, :::::	IPR003439 ABC transporter related, IPR003593 AAA+ ATPase, core, IPR013525 ABC-2 type transporter,	PF00005 ABC_tran, PF01061 ABC2_membrane,		668	11152613,		32	transporter	Tb10.6k15.2900	-1.67	-1.34	-0.83	-0.65	-0.21	-0.03	-0.36228	0	0
Tb927.7.7060	hypothetical protein, conserved	3658934	hypothetical protein			IPR011691 SFT2-like,	PF07770 SFT2,		166		Sft2 homologue, late Golgi	32	vestrans	Tb927.7.7060	-1.39	-1.06	-0.43	-0.41	-0.11	-0.09	-0.394545	-0.07	0
Tb927.2.1760	hypothetical protein, conserved	3655468		binding (GO:5488)								32		Tb927.2.1760	-0.88	-0.64	-0.56	-0.36	-0.13	-0.2	-0.188973	-0.01	0
Tb927.8.2770	hypothetical protein, conserved	3659267	hypothetical protein	ion channel activity (GO:5216)	GO:0005623~cell, GO:0016020~membrane, GO:0044464~cell part, :::::::::::	IPR005821 Ion transport, IPR013662 RyR and IP3R Homology associated, IPR014821 Inositol 1,4,5-trisphosphate/ryanodine receptor, IPR015925 Ryanodine receptor-related,	PF00520 Ion_trans, PF01365 RYDR_ITPR, PF08454 RIH_assoc, PF08709 Ins145_P3_rec,		3099			32		Tb927.8.2770	-1.42	-0.95	-0.77	-0.43	-0.17	-0.08	-0.396588	-0.03	0
Tb927.3.2080	hypothetical protein, conserved	3656147	hypothetical protein						260		-	32		Tb927.3.2080	-1.26	-0.95	-0.39	-0.3	-0.1	0.03	-0.249658	-0.09	0
Tb927.6.5090	hypothetical protein, conserved	3658145	hypothetical protein						819		9 TM helices	32		Tb927.6.5090	-0.88	-0.67	-0.37	-0.49	-0.11	-0.07	-0.20902	0	0
Tb927.7.3050	hypothetical protein, conserved	3658516	hypothetical protein						1165		-	32		Tb927.7.3050	-0.68	-0.61	-0.38	-0.12	-0.06	-0.01	-0.119845	0.11	0
Tb927.1.2240	hypothetical protein, unlikely	4357299										32		Tb927.1.2240	-0.97	-0.93	-0.09	-0.29	0.04	-0.06	-0.253654	0.25	0
Tb927.7.1700	hypothetical protein, conserved	3658381	hypothetical protein						644		-	32		Tb927.7.1700	-1.38	-1.07	-0.29	-0.59	-0.3	-0.41	-0.280051	0.01	0
Tb11.02.3570	hypothetical protein, conserved	3664881	hypothetical protein			IPR006214 Protein of unknown function UPF0005,	PF01027 UPF0005,		302		6 TM helices	32		Tb11.02.3570	-1.27	-0.84	-0.51	-0.66	-0.39	-0.23	-0.0480772	0	0
Tb927.1.4430	hypothetical protein, unlikely	4357516										32		Tb927.1.4430	-1.04	-0.61	-0.09	0.22	0.26	0.39	-0.100864	0.31	0
Tb10.70.7360	hypothetical protein, conserved	3662996	hypothetical protein			IPR002885 Pentatricopeptide repeat,	PF01535 PPR,		603		Pentatricopeptide repeat	32		Tb10.70.7360	-0.38	-0.34	-0.08	-0.1	0	-0.05	-0.103498	0.21	0
Tb09.v1.0490	hypothetical protein, conserved	3660532	hypothetical protein			IPR010625 CHCH,	PF06747 CHCH,		90		weak CHCH domain	32		Tb09.v1.0490	-2.12	-1.32	-1.09	-0.81	-0.6	-0.19	-0.0528379	-0.09	0
Tb10.26.0790	procyclic form surface glycoprotein	3662381	procyclic form surface glycoprotein		GO:0005623~cell, GO:0009986~cell surface, GO:0044464~cell part, :::::::::::	IPR006706 Extensin-like region,	PF04554 Extensin_2,		425		PSSA-2, protein procyclic only	32		Tb10.26.0790	-2.22	-1.27	-1.12	-0.48	-0.05	0.01	-0.31752	-0.11	0
Tb11.01.3110	heat shock protein 70	3665039	heat shock protein 70	ATP binding (GO:5524)		IPR001023 Heat shock protein Hsp70, IPR013126 Heat shock protein 70,	PF00012 HSP70,		690			33	chap	Tb11.01.3110	-0.39	-0.34	-0.67	-0.3	-0.32	-0.1	-0.139445	0.13	0
Tb10.6k15.2330	t-complex protein 1, theta subunit, putative,CCT-theta, putative	3662958	t-complex protein 1, theta subunit, putative	ATP binding (GO:5524)	GO:0005622~intracellular, GO:0005623~cell, GO:0005737~cytoplasm, GO:0005829~cytosol, GO:0005832~chaperonin-containing T-complex, GO:0032991~macromolecular complex, GO:0043234~protein complex, GO:0044424~intracellular part, GO:0044444~cytoplasmic part, GO:0044445~cytosolic part, GO:0044464~cell part, :::	IPR002194 Chaperonin TCP-1, IPR002423 Chaperonin Cpn60/TCP-1, IPR012721 T-complex protein 1, theta subunit,	PF00118 Cpn60_TCP1,		537			33	chap	Tb10.6k15.2330	-0.66	-0.63	-1.13	-0.37	-0.91	-0.08	-0.243855	0.13	0
Tb927.1.2260	calpain-like protein fragment, putative	4357301		catalytic activity (GO:3824)								33	enz	Tb927.1.2260	-2.05	-2.02	-2.23	-2.15	-1.23	-0.18	-0.442693	0.14	0
Tb11.02.3210	triosephosphate isomerase	3665619	triosephosphate isomerase	isomerase activity (GO:16853)	GO:0005622~intracellular, GO:0005623~cell, GO:0020015~glycosome, GO:0043226~organelle, GO:0043227~membrane-bound organelle, GO:0043229~intracellular organelle, GO:0043231~intracellular membrane-bound organelle, GO:0044424~intracellular part, GO:0044464~cell part, :::::	IPR000652 Triosephosphate isomerase, IPR013785 Aldolase-type TIM barrel,	PF00121 TIM,	tbr00010 Glycolysis / Gluconeogenesis, tbr00051 Fructose and mannose metabolism, tbr00710 Carbon fixation,	250	3015595,		33	glyc	Tb11.02.3210	-1.09	-1.18	-1.86	-1.38	-1.37	-0.41	-0.0608934	0.28	0
Tb927.2.4210	glycosomal phosphoenolpyruvate carboxykinase,glycosomal protein P60	3655721		phosphoenolpyruvate carboxykinase ATP activity (GO:4612)	GO:0005622~intracellular, GO:0005623~cell, GO:0012505~endomembrane system, GO:0012506~vesicle membrane, GO:0016020~membrane, GO:0020015~glycosome, GO:0031090~organelle membrane, GO:0031982~vesicle, GO:0031988~membrane-bound vesicle, GO:0043226~organelle, GO:0043227~membrane-bound organelle, GO:0043229~intracellular organelle, GO:0043231~intracellular membrane-bound organelle, GO:0044422~organelle…			tbr00020 Citrate cycle (TCA cycle), tbr00620 Pyruvate metabolism, tbr00710 Carbon fixation,				33	glyc	Tb927.2.4210	-2.47	-2.57	-2.96	-2.28	-1.81	-0.99	-0.0383259	-0.02	0
Tb927.8.5120	cytochrome c	3659515	cytochrome c	electron carrier activity (GO:9055)	GO:0005622~intracellular, GO:0005623~cell, GO:0005737~cytoplasm, GO:0005739~mitochondrion, GO:0043226~organelle, GO:0043227~membrane-bound organelle, GO:0043229~intracellular organelle, GO:0043231~intracellular membrane-bound organelle, GO:0044424~intracellular part, GO:0044444~cytoplasmic part, GO:0044464~cell part, :::	IPR002327 Cytochrome c, class IA/ IB, IPR003088 Cytochrome c, class I, IPR009056 Cytochrome c, monohaem,	PF00034 Cytochrom_C,		114		inter-membrane space, resp chain	33	mit resp	Tb927.8.5120	-0.97	-1.79	-1.78	-1.34	-1.02	-0.35	-0.49526	-0.1	0
Tb927.8.1890	cytochrome c1, heme protein, mitochondrial precursor	3659175	apocytochrome c1 (cytochrome c1, heme protein, mitochondrial)	electron carrier activity (GO:9055)	GO:0005622~intracellular, GO:0005623~cell, GO:0005737~cytoplasm, GO:0005739~mitochondrion, GO:0005740~mitochondrial envelope, GO:0005743~mitochondrial inner membrane, GO:0005746~mitochondrial respiratory chain, GO:0016020~membrane, GO:0019866~organelle inner membrane, GO:0031090~organelle membrane, GO:0031966~mitochondrial membrane, GO:0031967~organelle envelope, GO:0031975~envelope, GO:0043226~o…	IPR002326 Cytochrome c1, IPR009056 Cytochrome c, monohaem,	PF02167 Cytochrom_C1,	tbr00190 Oxidative phosphorylation,	258	1328195, 8396444,	inter-membrane space, resp chain	33	mit resp	Tb927.8.1890	-1.52	-1.78	-1.53	-1.64	-0.9	-0.43	-0.268961	-0.1	0
Tb09.211.4700	reiske iron-sulfur protein , mitochondrial precursor	3661119	reiske iron-sulfur protein , mitochondrial	oxidoreductase activity (GO:0016491)	GO:0005622~intracellular, GO:0005623~cell, GO:0005737~cytoplasm, GO:0005739~mitochondrion, GO:0016020~membrane, GO:0032991~macromolecular complex, GO:0043226~organelle, GO:0043227~membrane-bound organelle, GO:0043229~intracellular organelle, GO:0043231~intracellular membrane-bound organelle, GO:0043234~protein complex, GO:0044424~intracellular part, GO:0044444~cytoplasmic part, GO:0044464~cell pa…	IPR005805 Rieske iron-sulphur protein, C-terminal, IPR005806 Rieske [2Fe-2S] region, IPR006317 Ubiquinol-cytochrome c reductase, iron-sulphur subunit, IPR014349 Rieske iron-sulphur protein,	PF00355 Rieske,	tbr00190 Oxidative phosphorylation,	297	15223320, 7495871, 7969270,	resp chain	33	mit resp	Tb09.211.4700	-1.4	-1.53	-1.44	-1.63	-0.82	-0.5	-0.601822	-0.06	0
Tb10.70.6660	hypoxanthine-guanine phosphoribosyltransferase, putative	3662981	hypoxanthine-guanine phosphoribosyltransferase, putative	hypoxanthine phosphoribosyltransferase activity (GO:4422)	GO:0005622~intracellular, GO:0005623~cell, GO:0005737~cytoplasm, GO:0044424~intracellular part, GO:0044464~cell part, :::::::::	IPR000836 Phosphoribosyltransferase,	PF00156 Pribosyltran,		234		purine/pyrimide salvage	33	nucleotide	Tb10.70.6660	-0.79	-0.72	-0.99	-0.92	-0.75	-0.01	0.00973858	0.01	0
Tb10.6k15.0050	procyclin-associated gene 5 (PAG5) protein	3661532	procyclin-associated gene 1 (pag1) polypeptide, putative				PF05446 ESAG6_7,		370	16020724, 16020726,		33	procyc	Tb10.6k15.0050	-2.59	-2.71	-2.72	-2.46	-2.01	-0.4	-0.16665	0.36
Tb10.6k15.0040	procyclin-associated gene 1 (PAG1) protein	3661533	procyclin-associated gene 1 (pag1) polypeptide				PF05446 ESAG6_7,		405		PAG or ESAG	33	procyc	Tb10.6k15.0040	-3.47	-3.21	-3.1	-2.64	-2.14	-0.75	-0.227594	0.19	0
Tb10.6k15.3540	procyclin-associated gene 1 (PAG1) protein, putative	3662892	procyclin-associated gene 1 (pag1) protein, putative						206		PAG-like	33	procyc	Tb10.6k15.3540	-2.69	-2.71	-2.92	-1.78	-2.43	-0.69	-0.432082	0	0
Tb10.6k15.0060	procyclin-associated gene 2 (PAG2) protein	3661531	procyclin-associated gene 2 (pag2) polypeptide, putative				PF05446 ESAG6_7,		418		PAG or ESAG	33	procyc	Tb10.6k15.0060	-3.36	-2.91	-2.35	-2.71	-2.28	-0.52	-0.137604	0.39	0
Tb10.6k15.0070	procyclin-associated gene 4 (PAG4) protein	3661530	procyclin-associated gene 4 (pag4) polypeptide				PF05446 ESAG6_7,		373		PAG or ESAG	33	procyc	Tb10.6k15.0070	-3.13	-3.26	-3.03	-2.6	-2.07	-0.58	-0.292737	0.41	0
Tb09.160.4280	tryparedoxin peroxidase	3660080	thioredoxin-dependent peroxide reductase	peroxidase activity (GO:0004601)	GO:0005622~intracellular, GO:0005623~cell, GO:0005737~cytoplasm, GO:0044424~intracellular part, GO:0044464~cell part, :::::::::	IPR000866 Alkyl hydroperoxide reductase/ Thiol specific antioxidant/ Mal allergen, IPR012335 Thioredoxin fold,	PF00578 AhpC-TSA,		199	11522350, 8577350,	2-cys peroxiredoxin	33	redox	Tb09.160.4280	-1.25	-1.18	-1.33	-1.32	-0.9	-0.44	-0.193668	-0.25	0
Tb927.7.1050	40S ribosomal protein S16, putative	3658313	40s ribosomal protein s16, putative	structural constituent of ribosome (GO:3735)	GO:0005622~intracellular, GO:0005623~cell, GO:0005737~cytoplasm, GO:0005840~ribosome, GO:0030529~ribonucleoprotein complex, GO:0032991~macromolecular complex, GO:0043226~organelle, GO:0043228~non-membrane-bound organelle, GO:0043229~intracellular organelle, GO:0043232~intracellular non-membrane-bound organelle, GO:0044424~intracellular part, GO:0044444~cytoplasmic part, GO:0044464~cell part, :	IPR000754 Ribosomal protein S9, IPR014721 Ribosomal protein S5 domain 2-type fold,	PF00380 Ribosomal_S9,	tbr03010 Ribosome,	149			33	ribprot	Tb927.7.1050	-0.37	-0.56	-0.57	-0.49	-0.48	0.12	0.357246	-0.14	0
Tb927.5.1660	protein phosphatase 2C, putative	3657259	protein phosphatase 2c, putative	phosphatase activity (GO:16791)		IPR001932 Protein phosphatase 2C-related, IPR014045 Protein phosphatase 2C, N-terminal, IPR015655 Protein phosphatase 2C,	PF00481 PP2C,		425			33	signal P	Tb927.5.1660	-0.46	-0.76	-0.63	-0.63	-0.45	-0.21	-0.647491	0	0
Tb11.01.7010	hypothetical protein, conserved	3664427	hypothetical protein	protein transmembrane transporter activity (GO:8320)		IPR000357 HEAT, IPR011989 Armadillo-like helical,	PF02985 HEAT,		1072			33	vestrans	Tb11.01.7010	-0.78	-0.87	-1.09	-0.79	-0.57	-0.33	-0.520758	-0.1	0
Tb927.2.5060	GTP binding protein, putative	3655807		GTP binding (GO:5525)								33		Tb927.2.5060	-0.97	-0.8	-0.91	-0.83	-0.95	-0.26	-0.0355187	-0.17	0
Tb927.1.2280	hypothetical protein, unlikely	4357303										33		Tb927.1.2280	-2.02	-2.13	-2.24	-1.92	-1.48	-0.29	-0.390525	0.25	0
Tb927.8.490	hypothetical protein	3659033	hypothetical protein						283		-	33		Tb927.8.490	-2.09	-2.54	-2.62	-2.22	-1.34	0	-0.336014	0.63	0
Tb11.01.8225	hypothetical protein, conserved	3664541	hypothetical protein						146		-	33		Tb11.01.8225	-0.92	-0.79	-0.9	-0.78	-0.76	-0.35	-0.193922	-0.08	0
Tb927.7.3020	hypothetical protein, conserved	3658514	hypothetical protein						190		Alpha and beta proteins	33		Tb927.7.3020	-3.78	-2.95	-3.43	-3.02	-3.2	-1.49	-0.19132	0.03	0
Tb927.1.2300	hypothetical protein, unlikely	4357175										33		Tb927.1.2300	-1.8	-1.83	-1.94	-1.61	-1.35	-0.21	-0.435948	-0.2	0
Tb927.1.2290	hypothetical protein, unlikely	4357304										33		Tb927.1.2290	-2.19	-2.07	-2.34	-2.08	-1.36	-0.28	-0.377894	0.07	0
Tb927.1.2310	hypothetical protein	4357176									-	33		Tb927.1.2310	-1.95	-1.71	-1.99	-1.65	-1.25	-0.24	-0.370924	-0.02	0
Tb927.8.510	hypothetical protein	3659026	hypothetical protein						271		in a VSG area	33		Tb927.8.510	-1.89	-3.2	-2.53	-2.74	-1.78	-0.38	-0.171766	0.24	0
Tb927.8.520	hypothetical protein	3659028	hypothetical protein						175		in a VSG area	33		Tb927.8.520	-2.19	-2.8	-2.19	-2.69	-1.38	-0.17	-0.00952906	0.52	0
Tb927.7.7460	hypothetical protein, conserved	3658975	hypothetical protein						192		cyskel	33		Tb927.7.7460	-0.51	-0.68	-0.88	-0.85	-0.73	0.09	-0.109733	-0.17	0
Tb927.4.4050	ABC transporter, putative,70 kDa peroxisomal membrane protein	3656940	abc transporter, putative	manganese-transporting ATPase activity (GO:15410)	GO:0005623~cell, GO:0016020~membrane, GO:0044464~cell part, :::::::::::	IPR003439 ABC transporter related, IPR003593 AAA+ ATPase, core, IPR010509 ABC transporter, N-terminal,	PF00005 ABC_tran, PF06472 ABC_membrane_2,		683			34	FA	Tb927.4.4050	-0.59	-0.76	-0.38	-0.14	-0.21	0.02	0.0696385	0.22	0
Tb927.1.3310	hypothetical protein, conserved	4357400		nucleic acid binding (GO:3676)							cytoskel, falgellar proteome	34	flag	Tb927.1.3310	-0.53	-0.97	-0.36	-0.26	-0.44	-0.1	-0.033792	0.16	0
Tb927.3.3750	hypothetical protein, conserved	3656311	hypothetical protein						176		Efhand, flag proteome	34	flag	Tb927.3.3750	-0.31	-0.69	-0.3	0.06	0.13	0.02	-0.086052	0.09	0
Tb927.4.3300	mitochondrial ATP-dependent zinc metallopeptidase, putative,metallo-peptidase, Clan MA(E) Family M41	3656863	mitochondrial atp-dependent zinc metallopeptidase, putative	binding (GO:5488)	GO:0005623~cell, GO:0016020~membrane, GO:0044464~cell part, :::::::::::	IPR000642 Peptidase M41, IPR003593 AAA+ ATPase, core, IPR003959 AAA ATPase, core, IPR003960 AAA ATPase, subdomain, IPR005936 Peptidase M41, FtsH,	PF00004 AAA, PF01434 Peptidase_M41,		719		degradation of misassembled complexes	34	mitenz	Tb927.4.3300	-0.45	-0.75	-0.45	-0.08	0.07	-0.07	-0.0394823	0.19	0
Tb10.70.3720	NADH-dependent fumarate reductase, putative	3661724	nadh-dependent fumarate reductase, putative	oxidoreductase activity (GO:16491)		IPR001433 Oxidoreductase FAD/NAD(P)-binding, IPR001834 NADH cytochrome b5 reductase (CBR), IPR003374 ApbE-like lipoprotein, IPR003953 Fumarate reductase/succinate dehydrogenase flavoprotein, N-terminal, IPR008333 Oxidoreductase FAD-binding region, IPR010960	PF00175 NAD_binding_1, PF00890 FAD_binding_2, PF00970 FAD_binding_6, PF02424 ApbE, PF07992 Pyr_redox_2,		1232		citric acid cycle	34	mit CAC	Tb10.70.3720	-0.02	-0.53	-0.28	0.05	0.03	0.22	-0.200825	0.34	0
Tb10.70.4280	delta-1-pyrroline-5-carboxylate dehydrogenase, putative	3662192	delta-1-pyrroline-5-carboxylate dehydrogenase, putative	catalytic activity (GO:3824)	GO:0005622~intracellular, GO:0005623~cell, GO:0005737~cytoplasm, GO:0005739~mitochondrion, GO:0005759~mitochondrial matrix, GO:0031974~membrane-enclosed lumen, GO:0031980~mitochondrial lumen, GO:0043226~organelle, GO:0043227~membrane-bound organelle, GO:0043229~intracellular organelle, GO:0043231~intracellular membrane-bound organelle, GO:0043233~organelle lumen, GO:0044422~organelle part, GO:004…	IPR005931 Delta-1-pyrroline-5-carboxylate dehydrogenase 1, IPR015590 Aldehyde dehydrogenase,	PF00171 Aldedh,	tbr00251 Glutamate metabolism, tbr00330 Arginine and proline metabolism,	561		proline oxidase (not in mit proteome)	34	mit pro	Tb10.70.4280	-1.47	-1.78	-0.99	-0.31	-0.22	-0.13	-0.376081	0.12	0
Tb927.7.210	proline dehydrogenase	3658232	proline oxidase, putative	proline dehydrogenase activity (GO:4657)		IPR002872 Proline dehydrogenase, IPR015659 Proline oxidase,	PF01619 Pro_dh,		556		proline metabolism	34	mit pro	Tb927.7.210	-1.45	-1.86	-0.94	-0.53	-0.41	-0.4	-0.409216	-0.16	0
Tb927.5.3800	glutamine hydrolysing (not ammonia-dependent) carbomoyl phosphate synthase, putative	3657492	glutamine hydrolysing (not ammonia-dependent) carbomoyl phosphate synthase, putative	catalytic activity (GO:3824)	GO:0005622~intracellular, GO:0005623~cell, GO:0005737~cytoplasm, GO:0044424~intracellular part, GO:0044464~cell part, :::::::::	IPR000991 Glutamine amidotransferase class-I, IPR001317 Carbamoyl-phosphate synthase, GATase region, IPR001518 Argininosuccinate synthase, IPR002474 Carbamoyl-phosphate synthase, small chain, IPR005479 Carbamoyl-phosphate synthase L chain, ATP-binding, IPR005480 Carbamoyl-phosphate synthetase large chain, oligomerisation, IPR005481	PF00117 GATase, PF00289 CPSase_L_chain, PF00764 Arginosuc_synth, PF00988 CPSase_sm_chain, PF02142 MGS, PF02786 CPSase_L_D2, PF02787	tbr00240 Pyrimidine metabolism, tbr00251 Glutamate metabolism,	1833		pyrimidine synthesis	34	nucleotide	Tb927.5.3800	-0.67	-0.96	-0.69	-0.18	-0.27	-0.37	-0.325517	-0.12	0
Tb927.1.1240	cytidine triphosphate synthase, putative	4357199		CTP synthase activity (GO:3883)							pyrimidine metabolism	34	nucleotide	Tb927.1.1240	-0.89	-1.19	-0.47	-0.13	-0.26	0.07	-0.327685	0.3	0
Tb927.8.8330	calpain, putative,cysteine peptidase, putative	3659837	calpain, putative	catalytic activity (GO:3824)	GO:0005622~intracellular, GO:0005623~cell, GO:0044464~cell part, :::::::::::	IPR001300 Peptidase C2, calpain, IPR015232 Region of unknown function DUF1935,	PF00648 Peptidase_C2, PF01067 Calpain_III, PF09149 DUF1935,		888			34	protease	Tb927.8.8330	-0.44	-0.89	-0.66	-0.05	-0.41	-0.36	-0.267833	0.17	0
Tb927.1.2120	calpain, putative,cysteine peptidase, Clan CA, family C2, putative	4357287		catalytic activity (GO:3824)								34	protease	Tb927.1.2120	-0.19	-0.48	-0.27	0.13	0.18	0.25	-0.322573	0.25	0
Tb927.3.1030	hypothetical protein, conserved	3656044	hypothetical protein	nucleic acid binding (GO:3676)		IPR000504 RNA recognition motif, RNP-1, IPR012677 Nucleotide-binding, alpha-beta plait,	PF00076 RRM_1,		357		RBP28	34	RBP	Tb927.3.1030	-0.7	-1.13	-0.7	-0.38	-0.22	-0.2	-0.2768	-0.05	0
Tb10.70.5360	La protein,RNA-binding protein, putative	3662153	la protein	RNA binding (GO:3723)	GO:0005622~intracellular, GO:0005623~cell, GO:0005634~nucleus, GO:0005737~cytoplasm, GO:0030529~ribonucleoprotein complex, GO:0032991~macromolecular complex, GO:0043226~organelle, GO:0043227~membrane-bound organelle, GO:0043229~intracellular organelle, GO:0043231~intracellular membrane-bound organelle, GO:0044424~intracellular part, GO:0044464~cell part, ::	IPR000504 RNA recognition motif, RNP-1, IPR002344 Lupus La protein, IPR006630 RNA-binding protein Lupus La, IPR011991 Winged helix repressor DNA-binding,	PF00076 RRM_1, PF05383 La,		335	10899586,	nucleus	34	RBP	Tb10.70.5360	-0.35	-0.91	-0.61	-0.02	-0.33	0.03	-0.26945	-0.02	0
Tb927.7.580	GTP-binding protein, putative	3658265	gtp-binding protein, putative	GTP binding (GO:5525)	GO:0005622~intracellular, GO:0005623~cell, GO:0044464~cell part, :::::::::::	IPR002917 GTP-binding protein, HSR1-related, IPR005289 GTP-binding,	PF01926 MMR_HSR1,		682		Sc Lsg1, ribosome biogenesis	34	rib	Tb927.7.580	-0.17	-0.6	-0.34	0.07	0.15	0.09	0.170429	0.22	0
Tb927.8.760	nucleolar RNA-binding protein	3659054	nucleolar rna-binding protein	nucleic acid binding (GO:3676)	GO:0005622~intracellular, GO:0005623~cell, GO:0005634~nucleus, GO:0005730~nucleolus, GO:0031974~membrane-enclosed lumen, GO:0031981~nuclear lumen, GO:0043226~organelle, GO:0043227~membrane-bound organelle, GO:0043228~non-membrane-bound organelle, GO:0043229~intracellular organelle, GO:0043231~intracellular membrane-bound organelle, GO:0043232~intracellular non-membrane-bound organelle, GO:0043233…				328		Nopp44/46	34	rib	Tb927.8.760	-0.35	-0.95	-0.59	-0.01	-0.19	-0.2	0.233847	0.45	0
Tb11.01.7580	hypothetical protein, conserved	3664484	hypothetical protein			IPR008266 Tyrosine protein kinase, active site,			960		tyrosine kinase active site	34	signal K	Tb11.01.7580	-0.56	-0.86	-0.33	-0.06	-0.25	-0.02	-0.165824	0.03	0
Tb927.7.5980	hypothetical protein, conserved	3658814	hypothetical protein	transporter activity (GO:5215)		IPR011701 Major facilitator superfamily MFS-1,	PF06813 Nodulin-like, PF07690 MFS_1,		598		PAD6 (Keith Matthews, personal communication)	34	transportr	Tb927.7.5980	-0.39	-1.01	-0.81	-0.36	0	-0.31	-0.20867	-0.27	0
Tb11.55.0010	hypothetical protein, conserved	3664042	hypothetical protein	calcium ion binding (GO:5509)					570		-	34		Tb11.55.0010	-0.58	-0.96	-0.9	-0.13	-0.35	-0.07	-0.318184	0.2	0
Tb09.244.2660	hypothetical protein, conserved	3661209	hypothetical protein	unfolded protein binding (GO:0051082)	GO:0005622~intracellular, GO:0005623~cell, GO:0009579~thylakoid, GO:0016020~membrane, GO:0043226~organelle, GO:0043227~membrane-bound organelle, GO:0043229~intracellular organelle, GO:0043231~intracellular membrane-bound organelle, GO:0044424~intracellular part, GO:0044464~cell part, ::::	IPR011717 Tetratricopeptide TPR-4, IPR011990 Tetratricopeptide-like helical,	PF05764 YL1, PF07721 TPR_4,		1378		Tetratricopeptide repeat	34		Tb09.244.2660	-0.71	-1.52	-0.7	-0.11	-0.04	-0.05	-0.288664	-0.03	0
Tb10.70.2460	hypothetical protein, conserved	3662918	hypothetical protein						390		IQ calmodulin-binding motif	34		Tb10.70.2460	-0.46	-0.61	-0.49	-0.12	-0.16	-0.11	-0.100527	0.03	0
Tb927.1.1420	hypothetical protein, conserved	4357217									-	34		Tb927.1.1420	-0.43	-0.65	-0.43	-0.11	-0.51	-0.23	-0.415037	0.06	0
Tb927.6.2740	pyridoxal kinase	3657912	pyridoxine/pyridoxal/pyridoxamine kinase (pyridoxal kinase)	transferase activity (GO:16740)		IPR004625 Pyridoxal phosphate (active vitamin B6) biosynthesis, pyridoxal kinase, IPR011611 Carbohydrate/purine kinase,	PF00294 PfkB,	tbr00750 Vitamin B6 metabolism,	300	9274862		35	enz	Tb927.6.2740	-1.06	-1.02	-0.95	-0.52	-0.72	-0.43	-0.153945	-0.19	0
Tb11.01.1820	biotin--acetyl-CoA-carboxylase ligase, putative,biotin--protein ligase, putative	3664210	biotin--acetyl-coa-carboxylase ligase, putative	catalytic activity (GO:3824)		IPR004143 Biotin/lipoate A/B protein ligase, IPR004408 Biotin--acetyl-CoA-carboxylase ligase,	PF03099 BPL_LipA_LipB,	tbr00780 Biotin metabolism,	247		biotin linked to biotin-dep carbxylases, fatty acid biosyntehsis	35	FA ss	Tb11.01.1820	-1.25	-1.11	-0.68	0.08	-0.27	0.31	0.0366252	-0.04	0
Tb927.6.3750	heat shock 70 kDa protein, mitochondrial precursor, putative	3658013	heat shock 70 kda protein, mitochondrial, putative	ATP binding (GO:5524)		IPR001023 Heat shock protein Hsp70, IPR012725 Chaperone DnaK, IPR013126 Heat shock protein 70,	PF00012 HSP70,		657			35	mit imp	Tb927.6.3750	-0.76	-0.87	-0.69	-0.33	-0.4	-0.1	-0.262658	0.13	0
Tb10.61.1820	mitochondrial carrier protein, putative,ADP/ATP translocase 1, putative	3663108	adp/atp carrier	binding (GO:5488)	GO:0005622~intracellular, GO:0005623~cell, GO:0005737~cytoplasm, GO:0005739~mitochondrion, GO:0005740~mitochondrial envelope, GO:0005743~mitochondrial inner membrane, GO:0016020~membrane, GO:0016021~integral to membrane, GO:0019866~organelle inner membrane, GO:0031090~organelle membrane, GO:0031224~intrinsic to membrane, GO:0031966~mitochondrial membrane, GO:0031967~organelle envelope, GO:0031975…	IPR001993 Mitochondrial substrate carrier, IPR002067 Mitochondrial carrier protein, IPR002113 Adenine nucleotide translocator 1,	PF00153 Mito_carr,		307		MCP	35	mit MCP	Tb10.61.1820	-1.06	-1.15	-0.89	-0.09	-0.52	-0.19	-0.273918	0.13	0
Tb927.7.2100	GMP synthase, putative,glutamine amidotransferase, putative	3658422	gmp synthase, putative	catalytic activity (GO:3824)		IPR000991 Glutamine amidotransferase class-I, IPR001317 Carbamoyl-phosphate synthase, GATase region, IPR001674 GMP synthase, C-terminal, IPR004479 Exoenzyme S synthesis protein B/queuosine synthesis, IPR004739 GMP synthase, N-terminal, IPR006220 Anthranilate synthase component II/delta crystallin, IPR011702	PF00117 GATase, PF00958 GMP_synt_C, PF06508 ExsB,	tbr00230 Purine metabolism, tbr00251 Glutamate metabolism,	658			35	nucleotide	Tb927.7.2100	-0.77	-0.68	-0.43	-0.17	-0.39	0.06	-0.173676	-0.07	0
Tb927.7.7500	iron/ascorbate oxidoreductase family protein, putative	3658982	iron/ascorbate oxidoreductase family protein, putative	catalytic activity (GO:3824)		IPR002283 Isopenicillin N synthase, IPR005123 2OG-Fe(II) oxygenase,	PF03171 2OG-FeII_Oxy,	tbr00630 Glyoxylate and dicarboxylate metabolism,	320		iron-dependent dioxygenesases	35	redox	Tb927.7.7500	-1.15	-1.04	-0.97	-0.5	-0.39	-0.09	0.00702976	0.02	0
Tb11.02.0620	nucleolar GTP-binding protein 1	3664280	nucleolar gtp-binding protein 1	GTP binding (GO:5525)	GO:0005622~intracellular, GO:0005623~cell, GO:0005634~nucleus, GO:0005730~nucleolus, GO:0031974~membrane-enclosed lumen, GO:0031981~nuclear lumen, GO:0043226~organelle, GO:0043227~membrane-bound organelle, GO:0043228~non-membrane-bound organelle, GO:0043229~intracellular organelle, GO:0043231~intracellular membrane-bound organelle, GO:0043232~intracellular non-membrane-bound organelle, GO:0043233…	IPR006073 GTP1/OBG, IPR010674 Nucleolar GTP-binding 1, IPR012973 NOG, C-terminal,	PF06858 NOG1, PF08155 NOGCT,		655		NOG1	35	rib	Tb11.02.0620	-1.06	-0.65	-1.09	-0.33	-0.52	-0.24	-0.364938	-0.08	0
Tb10.61.1920	fibrillarin, putative	3663100	fibrillarin, putative	snoRNA binding (GO:30515)	GO:0005622~intracellular, GO:0005623~cell, GO:0005634~nucleus, GO:0043226~organelle, GO:0043227~membrane-bound organelle, GO:0043229~intracellular organelle, GO:0043231~intracellular membrane-bound organelle, GO:0044424~intracellular part, GO:0044464~cell part, :::::	IPR000692 Fibrillarin,	PF01269 Fibrillarin,		304			35	rib	Tb10.61.1920	-0.62	-0.77	-0.8	-0.24	-0.62	-0.01	-0.186871	0	0
Tb927.7.3360	farnesyl pyrophosphate synthase	3658548	farnesyl pyrophosphate synthase	catalytic activity (GO:3824)		IPR000092 Polyprenyl synthetase,	PF00348 polyprenyl_synt,	tbr00100 Biosynthesis of steroids, tbr00900 Terpenoid biosynthesis,	367		sterol synthesis	35	sterol	Tb927.7.3360	-0.54	-0.48	-0.35	-0.06	-0.05	0.03	-0.132104	0.23	0
Tb10.61.1330	nucleosome assembly protein, putative	3662685	nucleosome assembly protein, putative	DNA binding (GO:3677)	GO:0005622~intracellular, GO:0005623~cell, GO:0005634~nucleus, GO:0043226~organelle, GO:0043227~membrane-bound organelle, GO:0043229~intracellular organelle, GO:0043231~intracellular membrane-bound organelle, GO:0044424~intracellular part, GO:0044464~cell part, :::::	IPR002164 Nucleosome assembly protein (NAP),	PF00956 NAP,		366			35	transcription	Tb10.61.1330	-0.84	-0.77	-0.62	-0.37	-0.55	0.09	-0.0705839	-0.02	0
Tb927.7.7450	GTP-binding protein, putative	3658974	gtp-binding protein, putative	GTP binding (GO:5525)	GO:0005622~intracellular, GO:0005623~cell, GO:0044464~cell part, :::::::::::	IPR002917 GTP-binding protein, HSR1-related, IPR005289 GTP-binding, IPR006073 GTP1/OBG, IPR012971 NGP1, N-terminal,	PF01926 MMR_HSR1, PF08153 NGP1NT,		601		-	35		Tb927.7.7450	-0.53	-0.44	-0.55	-0.07	-0.35	0.08	0.0703269	0.22	0
Tb11.02.4300	hypothetical protein, conserved	3665856	hypothetical protein	transcription regulator activity (GO:30528)					441		-	35		Tb11.02.4300	-0.72	-0.61	-0.7	-0.34	-0.57	-0.24	-0.28576	-0.09	0
Tb927.5.2030	hypothetical protein, conserved	3657312	hypothetical protein						404		6 TM	35		Tb927.5.2030	-1.02	-0.77	-0.76	-0.21	-0.21	0.01	-0.0537236	-0.05	0
Tb11.02.5660	hypothetical protein, conserved	3665434	hypothetical protein						419		alpha-alpha superhelix	35		Tb11.02.5660	-1.35	-1.2	-1.04	-0.53	-0.76	-0.29	-0.422845	-0.19	0
Tb09.160.0465	hypothetical protein, conserved	3660088	hypothetical protein						85		-	35		Tb09.160.0465	-0.54	-0.94	-1.03	-0.4	-0.39	0.17	-0.133699	-0.16	0
Tb927.1.1250	hypothetical protein, unlikely	4357200										35		Tb927.1.1250	-0.87	-0.88	-0.79	-0.26	-0.08	0.03	-0.332015	0.24	0
Tb11.01.6715	hypothetical protein, conserved	3664398	hypothetical protein		GO:0005623~cell, GO:0016020~membrane, GO:0044464~cell part, :::::::::::	IPR005349 Protein of unknown function UPF0136, Transmembrane,	PF03647 TMEM14,		104		4Tm, family of short membrane proteins	35		Tb11.01.6715	-1.05	-0.97	-1.02	-0.55	-0.65	-0.46	-0.241973	-0.17	0
Tb927.7.6180	hypothetical protein, conserved	3658829	hypothetical protein						278		-	35		Tb927.7.6180	-0.84	-0.65	-0.67	-0.3	-0.28	0.09	-0.0195044	-0.14	0
Tb927.8.7680	amino acid transporter, putative	3659775	amino acid transporter, putative	transporter activity (GO:5215)	GO:0005623~cell, GO:0016020~membrane, GO:0016021~integral to membrane, GO:0031224~intrinsic to membrane, GO:0044425~membrane part, GO:0044464~cell part, ::::::::	IPR013057 Amino acid transporter, transmembrane,	PF01490 Aa_trans,		546			36	AAT	Tb927.8.7680	-0.49	-0.44	0.27	0.34	0.47	0.01	-0.0799039	-0.14	0
Tb927.8.4730	amino acid transporter, putative	3659472	amino acid transporter, putative	transporter activity (GO:5215)	GO:0005623~cell, GO:0016020~membrane, GO:0044464~cell part, :::::::::::	IPR013057 Amino acid transporter, transmembrane,	PF01490 Aa_trans,		458			36	AAT	Tb927.8.4730	-0.53	-0.12	0.41	0.54	-0.04	0.08	-0.122628	0.09	0
Tb09.211.0140	chaperone protein DNAJ, putative	3660439	chaperone protein dnaj, putative	protein binding (GO:0005515)	GO:0005623~cell, GO:0016020~membrane, GO:0016021~integral to membrane, GO:0031224~intrinsic to membrane, GO:0044425~membrane part, GO:0044464~cell part, ::::::::	IPR001623 Heat shock protein DnaJ, N-terminal, IPR003095 Heat shock protein DnaJ, IPR015609 Molecular chaperone, heat shock protein, Hsp40, DnaJ,	PF00226 DnaJ,		430	11152613,		36	chap	Tb09.211.0140	-0.45	-0.68	0.18	0.53	0.19	0	-0.246881	-0.11	0
Tb927.2.450	retrotransposon hot spot (RHS) protein, putative,retrotransposon hot spot protein 4 (RHS4), putative	3655321			GO:0005622~intracellular, GO:0005623~cell, GO:0005634~nucleus, GO:0043226~organelle, GO:0043227~membrane-bound organelle, GO:0043229~intracellular organelle, GO:0043231~intracellular membrane-bound organelle, GO:0044424~intracellular part, GO:0044464~cell part, :::::		PF07999 RHSP,					36	ES RHS	Tb927.2.450	-0.15	-0.34	0.1	0.34	0.17	-0.02	-0.129307	-0.07	0
Tb927.7.2140	hypothetical protein,zinc finger protein family member, putative	3658427	hypothetical protein	nucleic acid binding (GO:3676)		IPR000571 Zinc finger, CCCH-type,	PF00642 zf-CCCH,		376		ZC3H18	36	RBP	Tb927.7.2140	0.01	0.14	0.48	0.53	0.48	0.15	0.0209288	0.15	0
Tb927.3.5650	protein kinase, putative,serine/threonine protein kinase, putative	3656507	protein kinase, putative	catalytic activity (GO:3824)	GO:0005623~cell, GO:0016020~membrane, GO:0016021~integral to membrane, GO:0031224~intrinsic to membrane, GO:0044425~membrane part, GO:0044464~cell part, ::::::::	IPR000719 Protein kinase, core, IPR001680 WD40 repeat, IPR001920 Asp/Glu racemase, IPR008271 Serine/threonine protein kinase, active site,	PF00069 Pkinase, PF00400 WD40,		929			36	signal K	Tb927.3.5650	0.24	0.17	1.13	0.97	1.06	0.49	0.28718	0.22	0
Tb09.160.4600	ABC transporter, putative	3660463	abc transporter, putative	monosaccharide-transporting ATPase activity (GO:0015407)	GO:0005623~cell, GO:0005886~plasma membrane, GO:0009898~internal side of plasma membrane, GO:0016020~membrane, GO:0016021~integral to membrane, GO:0031224~intrinsic to membrane, GO:0044425~membrane part, GO:0044459~plasma membrane part, GO:0044464~cell part, :::::	IPR003439 ABC transporter related, IPR003593 AAA+ ATPase, core, IPR006162 Phosphopantetheine attachment site, IPR013525 ABC-2 type transporter,	PF00005 ABC_tran, PF01061 ABC2_membrane,		646	11152613,		36	transporter	Tb09.160.4600	-0.63	-0.81	0.3	0.14	0.16	-0.29	-0.246356	0.1	0
Tb927.8.3400	hypothetical protein, conserved	3659338	hypothetical protein	metal ion binding (GO:46872)	GO:0005623~cell, GO:0016020~membrane, GO:0016021~integral to membrane, GO:0031224~intrinsic to membrane, GO:0044425~membrane part, GO:0044464~cell part, ::::::::	IPR001594 Zinc finger, DHHC-type,	PF01529 zf-DHHC,		297		DHHC zinc finger	36		Tb927.8.3400	-0.27	-0.16	0.57	0.77	0.57	0.21	0.274833	-0.02	0
Tb09.160.1010	hypothetical protein, conserved	3659950	hypothetical protein			IPR002048 Calcium-binding EF-hand, IPR006603 Cystinosin/ERS1p repeat,	PF00036 efhand, PF04193 PQ-loop,		399		PQ loop and calcium binding. Sc YMR010W 28%	36		Tb09.160.1010	-0.52	-0.55	0.56	0.66	0.83	0.27	0.298582	0.11	0
Tb10.6k15.3400	hypothetical protein, conserved	3661866	hypothetical protein						1155		-	36		Tb10.6k15.3400	-0.59	-0.52	0.51	0.64	0.66	0.15	-0.507221	-0.06	0
Tb927.7.6330	hypothetical protein	3658842	hypothetical protein						171		4 TM	36		Tb927.7.6330	-0.49	-0.41	0.87	0.55	0.61	0	0.0327422	0.06	0
Tb11.01.8580	hypothetical protein, conserved	3664572	hypothetical protein						368		-	36		Tb11.01.8580	-0.41	-0.93	0.32	0.57	0.67	0.17	-0.0786724	0.03	0
Tb927.2.5970	hypothetical protein, conserved	3655898									-	36		Tb927.2.5970	-0.17	-0.36	0.44	0.17	0.33	-0.03	-0.149576	-0.19	0
Tb927.5.1130	hypothetical protein, conserved	3657225	hypothetical protein						312		3 TM	36		Tb927.5.1130	-0.31	-0.09	0.22	0.3	0.26	0.07	-0.283638	-0.05	0
Tb927.4.3920	hypothetical protein, conserved	3656926	hypothetical protein			IPR001251 Cellular retinaldehyde-binding/triple function, C-terminal,	PF00650 CRAL_TRIO,		1079		12 TM plus lipid-binding domain from phosphatidylinositol transfer protein, anr RhoGAP, GEF. Signalling or secretion	36		Tb927.4.3920	-0.77	-0.6	0.56	0.55	0.61	0.31	-0.0326472	0.26	0
Tb927.7.5590	hypothetical protein, conserved	3658769	hypothetical protein						1645		-	36		Tb927.7.5590	-0.3	-0.08	0.14	0.29	0.3	-0.13	0.0773334	0.14	0
Tb927.6.1530	hypothetical protein, conserved	3657789	hypothetical protein	carbon-nitrogen ligase activity with glutamine as amido-N-donor (GO:16884)		IPR011702 Glutamine amidotransferase superfamily,			314			37	aminoacid	Tb927.6.1530	-0.48	-0.48	-0.06	0.02	0.33	-0.1	-0.0259418	-0.11	0
Tb927.7.5560	glucosamine-fructose-6-phosphate aminotransferase, putative	3658767	glucosamine-fructose-6-phosphate aminotransferase, putative	catalytic activity (GO:3824)	GO:0005622~intracellular, GO:0005623~cell, GO:0005737~cytoplasm, GO:0044424~intracellular part, GO:0044464~cell part, :::::::::	IPR000583 Glutamine amidotransferase, class-II, IPR001347 Sugar isomerase (SIS), IPR005855 Glucosamine-fructose-6-phosphate aminotransferase, isomerising,	PF00310 GATase_2, PF01380 SIS,	tbr00251 Glutamate metabolism, tbr00530 Aminosugars metabolism,	659			37	CHO	Tb927.7.5560	0.01	0.05	0.23	0.34	0.7	0.22	0.0306182	0.15	0
Tb927.2.4370	trypanothione synthetase	3655737		catalytic activity (GO:3824)	GO:0005622~intracellular, GO:0005623~cell, GO:0005737~cytoplasm, GO:0005829~cytosol, GO:0044424~intracellular part, GO:0044444~cytoplasmic part, GO:0044464~cell part, :::::::		PF05257 CHAP,					37	enz	Tb927.2.4370	-0.02	-0.11	0.1	0.2	0.64	0.09	-0.170689	-0.05	0
Tb927.3.3360	acyltransferase, putative	3656270	acyltransferase, putative	acyltransferase activity (GO:8415)		IPR002123 Phospholipid/glycerol acyltransferase,	PF01553 Acyltransferase,		466			37	FA ss	Tb927.3.3360	-0.21	0.05	0.28	0.22	0.57	0.3	-0.0253893	0.07	0
Tb927.8.3620	folate transporter, putative,expression site-associated gene 10 (ESAG10) protein, putative	3659363	folate transporter, putative	biopterin transporter activity (GO:15224)	GO:0005623~cell, GO:0016020~membrane, GO:0016021~integral to membrane, GO:0031224~intrinsic to membrane, GO:0044425~membrane part, GO:0044464~cell part, ::::::::	IPR004324 Biopterin transport-related protein BT1,	PF03092 BT1,		632			37	nucleotide	Tb927.8.3620	-0.16	-0.43	0	0.12	0.58	0.02	0.216846	0.17	0
Tb927.8.990	RNA-binding protein, putative	3659079	rna-binding protein, putative	RNA binding (GO:3723)		IPR000504 RNA recognition motif, RNP-1, IPR012677 Nucleotide-binding, alpha-beta plait,	PF00076 RRM_1,		318		RBP33	37	RBP	Tb927.8.990	-0.54	-0.25	-0.22	-0.07	0.22	-0.21	0.236473	-0.08	0
Tb927.4.3770	protein kinase, putative	3656913	protein kinase, putative	activin receptor activity type I (GO:16361)		IPR000719 Protein kinase, core, IPR002290 Serine/threonine protein kinase, IPR007527 Zinc finger, SWIM-type, IPR008271 Serine/threonine protein kinase, active site,	PF00069 Pkinase, PF04434 SWIM,		485			37	signal K	Tb927.4.3770	-0.03	-0.05	0.19	0.28	0.97	0.31	0.205208	0.07	0
Tb10.6k15.0770	protein kinase, putative,tyrosine protein kinase, putative	3662589	protein kinase, putative	protein kinase activity (GO:4672)		IPR000719 Protein kinase, core, IPR008271 Serine/threonine protein kinase, active site,	PF00069 Pkinase,	tbr00562 Inositol phosphate metabolism, tbr00632 Benzoate degradation via CoA ligation, tbr04070 Phosphatidylinositol signaling system,	538			37	signal K	Tb10.6k15.0770	-0.88	-0.66	-0.11	0.07	0.89	0.44	0.136823	-0.18	0
Tb09.160.4480	TFIIF-stimulated CTD phosphatase, putative	3660509	hypothetical protein	protein serine threonine phosphatase activity (GO:0004722)		IPR004274 NLI interacting factor,	PF03031 NIF,		343			37	signal P	Tb09.160.4480	-0.59	-0.28	0.34	0.8	1.67	0.66	0.632635	0.11	0
Tb11.52.0008	hypothetical protein, conserved	3665227	hypothetical protein	binding (GO:5488)		IPR002957 Keratin, type I,	PF00038 Filament,		1299		possible SNARE or chaperone	37	vestrans	Tb11.52.0008	-0.45	-0.47	-0.26	-0.16	0.61	0.29	-0.683211	-0.18	0
Tb927.6.860	hypothetical protein	3657723	hypothetical protein						778		-	37		Tb927.6.860	0.05	-0.12	-0.09	0.14	0.79	0.19	-0.0725125	-0.04	0
Tb10.6k15.0720	hypothetical protein	3662746	hypothetical protein						160		4 TM	37		Tb10.6k15.0720	-0.94	-0.58	-0.45	-0.05	0.57	-0.11	0.094961	-0.15	0
Tb10.70.7140	hypothetical protein	3661894	hypothetical protein			IPR002197 Helix-turn-helix, Fis-type,	PF02954 HTH_8,		160		helix-turn helix motif, bacterial transcription	37		Tb10.70.7140	-0.69	-0.69	-0.5	0.16	1.05	-0.08	0.08035	-0.18	0
Tb10.6k15.0750	hypothetical protein	3662590	hypothetical protein						165		2TM	37		Tb10.6k15.0750	-0.84	-0.85	-0.56	0.02	0.65	0.18	0.0714606	-0.08	0
Tb927.6.380	hypothetical protein, conserved	3657674	hypothetical protein		GO:0005623~cell, GO:0016020~membrane, GO:0016021~integral to membrane, GO:0031224~intrinsic to membrane, GO:0044425~membrane part, GO:0044464~cell part, ::::::::	IPR001304 C-type lectin,	PF00059 Lectin_C,		316		Alpha and beta proteins (a+b)	37		Tb927.6.380	-0.31	-0.08	0.27	0.17	0.85	0.21	-0.0721498	0.24	0
Tb10.6k15.0730	hypothetical protein	3662745	hypothetical protein						110		3TM	37		Tb10.6k15.0730	-0.96	-0.69	-0.07	-0.09	0.68	-0.02	0.258935	-0.22	0
Tb09.211.3330	cystathione gamma lyase, putative	3660951	cystathione gamma lyase, putative	catalytic activity (GO:0003824)		IPR000277 Cys/Met metabolism, pyridoxal phosphate-dependent enzyme, IPR015421 Pyridoxal phosphate-dependent transferase, major region, subdomain 1, IPR015422 Pyridoxal phosphate-dependent transferase, major region, subdomain 2,	PF01053 Cys_Met_Meta_PP,	tbr00510 N-Glycan biosynthesis,	445		breaks down cystathionine into cysteine and α-ketobutyrate.	38	aminoacid	Tb09.211.3330	-1.24	-1.4	-0.42	-0.07	-0.2	0	-0.127377	0.1	0
Tb11.02.5400	cystathionine beta-synthase, putative	3665875	cystathionine beta-synthase, putative	catalytic activity (GO:3824)		IPR001216 Cysteine synthase/cystathionine beta-synthase P-phosphate-binding site, IPR001926 Pyridoxal phosphate-dependent enzyme, beta subunit,	PF00291 PALP,	tbr00260 Glycine, serine and threonine metabolism, tbr00271 Methionine metabolism, tbr00450 Selenoamino acid metabolism,	362		condensing homocysteine and serine to form cystathionine	38	aminoacid	Tb11.02.5400	-1.86	-2.14	-0.94	-0.47	-0.57	-0.2	-0.412197	-0.14	0
Tb10.70.0630	aldehyde dehydrogenase, putative	3662122	aldehyde dehydrogenase, putative	oxidoreductase activity (GO:16491)		IPR015590 Aldehyde dehydrogenase,	PF00171 Aldedh,	tbr00281 Geraniol degradation, tbr00380 Tryptophan metabolism, tbr00624 1- and 2-Methylnaphthalene degradation, tbr00626 Naphthalene and anthracene degradation, tbr00903 Limonene and pinene degradation,	563			38	aminoacid	Tb10.70.0630	-0.87	-0.79	-0.26	0.14	0.03	0.16	-0.116287	0.11	0
Tb927.2.470	retrotransposon hot spot (RHS) protein, putative,retrotransposon hot spot protein 4 (RHS4), putative	3655323			GO:0005622~intracellular, GO:0005623~cell, GO:0005634~nucleus, GO:0043226~organelle, GO:0043227~membrane-bound organelle, GO:0043229~intracellular organelle, GO:0043231~intracellular membrane-bound organelle, GO:0044424~intracellular part, GO:0044464~cell part, :::::		PF07999 RHSP,					38	ES VSG	Tb927.2.470	-0.53	-0.4	-0.18	0.23	-0.01	0.01	-0.0033422	0.05	0
Tb11.01.1740	2-oxoglutarate dehydrogenase E1 component, putative	3664202	2-oxoglutarate dehydrogenase e1 component, putative	oxidoreductase activity acting on the aldehyde or oxo group of donors disulfide as acceptor (GO:16624)	GO:0005622~intracellular, GO:0005623~cell, GO:0005737~cytoplasm, GO:0005739~mitochondrion, GO:0032991~macromolecular complex, GO:0043226~organelle, GO:0043227~membrane-bound organelle, GO:0043229~intracellular organelle, GO:0043231~intracellular membrane-bound organelle, GO:0043234~protein complex, GO:0044424~intracellular part, GO:0044444~cytoplasmic part, GO:0044464~cell part, GO:0045252~oxoglu…	IPR001017 Dehydrogenase, E1 component, IPR005475 Transketolase, central region, IPR011603 2-oxoglutarate dehydrogenase, E1 component,	PF00676 E1_dh, PF02779 Transket_pyr,	tbr00020 Citrate cycle (TCA cycle), tbr00310 Lysine degradation, tbr00380 Tryptophan metabolism,	1005	15223320,	citric acid cycle	38	mit CAC	Tb11.01.1740	-1.61	-1.74	-0.14	0.4	0.57	0.22	-0.367407	0.07	0
Tb09.160.4440	hypothetical protein, conserved	3660506	hypothetical protein	thiol oxidase activity (GO:0016972)		IPR006863 Erv1/Alr,	PF04777 Evr1_Alr,		273		Maturation of Fe/S proteins, mito inner membrane	38	mit Fe	Tb09.160.4440	-0.28	-0.43	0.28	0.1	0.18	-0.03	-0.105991	0.25	0
Tb927.2.2970	mitochondrial carrier protein, putative	3655597		binding (GO:5488)	GO:0005622~intracellular, GO:0005623~cell, GO:0005737~cytoplasm, GO:0005739~mitochondrion, GO:0005740~mitochondrial envelope, GO:0005743~mitochondrial inner membrane, GO:0016020~membrane, GO:0019866~organelle inner membrane, GO:0031090~organelle membrane, GO:0031966~mitochondrial membrane, GO:0031967~organelle envelope, GO:0031975~envelope, GO:0043226~organelle, GO:0043227~membrane-bound organell…		PF00153 Mito_carr,				MCP	38	mit MCP	Tb927.2.2970	-1.14	-0.92	-0.6	-0.19	-0.35	-0.23	-0.382533	-0.18	0
Tb927.3.1790	pyruvate dehydrogenase E1 beta subunit, putative	3656117	pyruvate dehydrogenase e1 beta subunit, putative	catalytic activity (GO:3824)		IPR005475 Transketolase, central region, IPR005476 Transketolase, C-terminal,	PF02779 Transket_pyr, PF02780 Transketolase_C,	tbr00010 Glycolysis / Gluconeogenesis, tbr00252 Alanine and aspartate metabolism, tbr00290 Valine, leucine and isoleucine biosynthesis, tbr00620 Pyruvate metabolism, tbr00650 Butanoate metabolism,	348		PDH, mitochondrion	38	mit pyr	Tb927.3.1790	-1.38	-1.43	-0.64	-0.06	0.01	-0.03	-0.221972	-0.07	0
Tb10.6k15.0960	NADH dehydrogenase	3662814	nadh dehydrogenase	oxidoreductase activity (GO:16491)	GO:0005622~intracellular, GO:0005623~cell, GO:0005737~cytoplasm, GO:0005739~mitochondrion, GO:0043226~organelle, GO:0043227~membrane-bound organelle, GO:0043229~intracellular organelle, GO:0043231~intracellular membrane-bound organelle, GO:0044424~intracellular part, GO:0044444~cytoplasmic part, GO:0044464~cell part, :::	IPR001327 Pyridine nucleotide-disulphide oxidoreductase, NAD-binding region, IPR013027 FAD-dependent pyridine nucleotide-disulphide oxidoreductase,	PF00070 Pyr_redox, PF07992 Pyr_redox_2,	tbr00190 Oxidative phosphorylation,	491	12615338, 15223320,	resp chain	38	mit resp	Tb10.6k15.0960	-0.29	-0.46	0.19	0.3	0	-0.05	-0.169134	0.24	0
Tb09.160.1780	protein kinase, putative	3659983	protein kinase, putative	catalytic activity (GO:0003824)	GO:0005623~cell, GO:0016020~membrane, GO:0016021~integral to membrane, GO:0031224~intrinsic to membrane, GO:0044425~membrane part, GO:0044464~cell part, ::::::::	IPR000719 Protein kinase, core, IPR002290 Serine/threonine protein kinase, IPR008271 Serine/threonine protein kinase, active site,	PF00069 Pkinase,		1023	11152613,		38	signal K	Tb09.160.1780	-0.83	-0.86	-0.28	0.25	0.11	0.17	-0.430668	0.03	0
Tb10.05.0210	serine/threonine kinase, putative	3662723	serine/threonine kinase, putative	catalytic activity (GO:0003824)		IPR000719 Protein kinase, core, IPR002290 Serine/threonine protein kinase, IPR008271 Serine/threonine protein kinase, active site,	PF00069 Pkinase,	tbr00562 Inositol phosphate metabolism, tbr00632 Benzoate degradation via CoA ligation, tbr04070 Phosphatidylinositol signaling system,	273			38	signal K	Tb10.05.0210	-1.19	-1.22	-0.13	-0.22	-0.09	0	-0.433265	0.04	0
Tb927.4.4070	mevalonate kinase, putative	3656939	mevalonate kinase, putative	mevalonate kinase activity (GO:4496)	GO:0005622~intracellular, GO:0005623~cell, GO:0005737~cytoplasm, GO:0044424~intracellular part, GO:0044464~cell part, :::::::::	IPR006204 GHMP kinase, IPR006205 Mevalonate kinase, IPR006206 Mevalonate and galactokinase, IPR013750 GHMP kinase, C-terminal, IPR014721 Ribosomal protein S5 domain 2-type fold,	PF00288 GHMP_kinases_N, PF08544 GHMP_kinases_C,	tbr00100 Biosynthesis of steroids,	329			38	sterol	Tb927.4.4070	-0.84	-0.78	0	-0.02	0.01	0.12	-0.101218	0.1	0
Tb927.7.7210	hypothetical protein, conserved	3658949	hypothetical protein	protein dimerization activity (GO:46983)		IPR011935 Conserved hypothetical protein CHP02231,			696		no good Sc homologue	38		Tb927.7.7210	-0.79	-0.83	-0.13	0.12	-0.03	-0.13	-0.414142	-0.02	0
Tb10.70.5370	hypothetical protein	3662152	hypothetical protein						189		-	38		Tb10.70.5370	-1.38	-1.28	-0.47	-0.01	0.12	0.02	-0.00824614	0.07	0
Tb927.5.2580	hypothetical protein, conserved	3657363	hypothetical protein						387		2 tm	38		Tb927.5.2580	-0.63	-0.69	0.18	0.25	0.16	0.22	0.0112813	-0.04	0
Tb927.6.630	hypothetical protein, conserved	3657704	hypothetical protein						730		Alpha and beta proteins (a+b) Probable ACP-binding domain of malonyl-CoA ACP transacylase	38		Tb927.6.630	-0.7	-0.59	-0.34	-0.06	-0.26	-0.04	-0.275931	-0.11	0
Tb927.2.3370	UDP-Gal or UDP-GlcNAc-dependent glycosyltransferase, putative	3655637		transferase activity (GO:16740)	GO:0005623~cell, GO:0016020~membrane, GO:0016021~integral to membrane, GO:0031224~intrinsic to membrane, GO:0044425~membrane part, GO:0044464~cell part, ::::::::		PF01762 Galactosyl_T,					39	CHO	Tb927.2.3370	-0.36	-0.72	0.36	0.83	0.86	0.28	0.128533	-0.01	0
Tb927.8.6350	CYC2-like cyclin, putative	3659640	hypothetical protein	cyclin-dependent protein kinase activity (GO:4693)		IPR013922 Cyclin-related 2,	PF08613 Cyclin,		787			39	cyc	Tb927.8.6350	-0.27	-0.02	0.52	0.74	0.98	0.52	0.183174	-0.01	0
Tb11.01.4790	phospholipid:diacylglycerol acyltransferase-like protein	3665264	phospholipid:diacylglycerol acyltransferase-like protein	phosphatidylcholine-sterol O-acyltransferase activity (GO:4607)		DIACYLGLYCEROLACYLTRANSFERASE-LIKEPROTEIN5691 Trypanosoma brucei IPR003386 Lecithin cholesterol acyltransferase,	DIACYLGLYCEROL ACYLTRANSFERASE-LIKE PROTEIN 5691 PF02450 LACT,	DIACYLGLYCEROL ACYLTRANSFERASE-LIKE PROTEIN 5691 tbr00561 Glycerolipid metabolism,	639			39	FA ss	Tb11.01.4790	-0.03	0.11	0.85	0.8	1.14	0.66	0.112351	0.03	0
Tb11.47.0004	2-oxoglutarate dehydrogenase E1 component, putative	3664006	2-oxoglutarate dehydrogenase subunit, putative	oxidoreductase activity acting on the aldehyde or oxo group of donors disulfide as acceptor (GO:16624)	GO:0005622~intracellular, GO:0005623~cell, GO:0005737~cytoplasm, GO:0005739~mitochondrion, GO:0032991~macromolecular complex, GO:0043226~organelle, GO:0043227~membrane-bound organelle, GO:0043229~intracellular organelle, GO:0043231~intracellular membrane-bound organelle, GO:0043234~protein complex, GO:0044424~intracellular part, GO:0044444~cytoplasmic part, GO:0044464~cell part, GO:0045252~oxoglu…	IPR001017 Dehydrogenase, E1 component, IPR005475 Transketolase, central region, IPR011603 2-oxoglutarate dehydrogenase, E1 component,	PF00676 E1_dh, PF02779 Transket_pyr,		1008	15223320,	citric acid cycle	39	mit CAC	Tb11.47.0004	-0.88	-1.03	-0.11	0.62	0.77	0.04	-0.0402	-0.26	0
Tb09.211.3740	hypothetical protein, conserved	3661023	hypothetical protein	phosphatidate cytidylyltransferase activity (GO:0004605)	GO:0005623~cell, GO:0016020~membrane, GO:0044464~cell part, :::::::::::	IPR000374 Phosphatidate cytidylyltransferase,	PF01148 CTP_transf_1,		557			39	nucleotide	Tb09.211.3740	-0.22	-0.08	0.03	0.47	0.58	0.42	0.0628008	0.09	0
Tb11.01.5760	hypothetical protein, conserved	3665181	hypothetical protein			IPR006058 2Fe-2S ferredoxin, iron-sulphur binding site, IPR013027 FAD-dependent pyridine nucleotide-disulphide oxidoreductase,	PF07992 Pyr_redox_2,		618		2Fe-2S ferredoxin, iron-sulphur binding site	39	redox	Tb11.01.5760	-0.32	-0.14	0.11	0.23	0.33	0.29	0.0614369	-0.07	0
Tb09.160.4460	TFIIF-stimulated CTD phosphatase, putative	3660508	hypothetical protein	protein serine threonine phosphatase activity (GO:0004722)		IPR004274 NLI interacting factor,	PF03031 NIF,		343		see similar above	39	signal P	Tb09.160.4460	-0.51	-0.1	0.98	0.93	1.99	0.81	0.934321	0.02	0
Tb11.01.6150	hypothetical protein, conserved	3665331	hypothetical protein			IPR005829 Sugar transporter superfamily, IPR008580 Protein of unknown function DUF862, eukaryotic,	PF05903 DUF862,		596		thiol peptidase ior sugar transporter but no TM domain	39	transporter	Tb11.01.6150	0.03	0.01	0.46	1.01	0.85	0.33	-0.014256	0.24	0
Tb927.4.4880	hypothetical protein, conserved	3657024	hypothetical protein	zinc ion binding (GO:8270)	GO:0000151~ubiquitin ligase complex, GO:0005622~intracellular, GO:0005623~cell, GO:0016020~membrane, GO:0016021~integral to membrane, GO:0031224~intrinsic to membrane, GO:0032991~macromolecular complex, GO:0043234~protein complex, GO:0044424~intracellular part, GO:0044425~membrane part, GO:0044464~cell part, :::	IPR001841 Zinc finger, RING-type, IPR011016 Zinc finger, variant RING-type, IPR013083 Zinc finger, RING/FYVE/PHD-type,	PF00097 zf-C3HC4,		860		C3HC4 type (RING finger), 6 TM domains	39	ubiq	Tb927.4.4880	-0.43	-0.11	0.7	1.17	1.05	0.49	-0.307713	-0.14	0
Tb927.8.5350	hypothetical protein, conserved	3659534	hypothetical protein						170		-	39		Tb927.8.5350	-0.43	-0.18	0.78	1.05	1.18	0.7	-0.00863522	-0.02	0
Tb10.70.0010	hypothetical protein, conserved	3662344	hypothetical protein			IPR007603 Protein of unknown function DUF580,	PF04515 DUF580,		490		11 TM	39		Tb10.70.0010	-1.55	-1.6	0.12	0.63	1.15	0.52	-0.0348382	-0.18	0
Tb11.02.3440	hypothetical protein, conserved	3664963	hypothetical protein						484		10 TM	39		Tb11.02.3440	-0.15	0.14	0.33	0.61	0.55	0.25	-0.0269346	0.19	0
Tb09.211.0920	hypothetical protein, conserved	3660625	hypothetical protein						566		-	39		Tb09.211.0920	-0.35	-0.09	0.23	0.3	0.63	0.19	0.135115	0.09	0
Tb09.211.1760	amino acid transporter, putative	3660711	amino acid transporter, putative	amino acid transmembrane transporter activity (GO:0015171)	GO:0005623~cell, GO:0016020~membrane, GO:0044464~cell part, :::::::::::	IPR002293 Amino acid/polyamine transporter I, IPR004841 Amino acid permease-associated region,	PF00324 AA_permease,		492			40	AAT	Tb09.211.1760	-0.36	0.01	0.37	0.23	0.38	0.1	0.248562	0.21	0
Tb10.70.1170	amino acid tansporter, putative	3663069	amino acid tansporter, putative	transporter activity (GO:5215)	GO:0005623~cell, GO:0016020~membrane, GO:0044464~cell part, :::::::::::	IPR013057 Amino acid transporter, transmembrane,	PF01490 Aa_trans,		576			40	AAT	Tb10.70.1170	-0.54	-0.16	0.68	0.62	0.93	0.33	-0.0587696	0.09	0
Tb927.4.2410	hypothetical protein, conserved	3656767	hypothetical protein	alpha alpha-trehalase activity (GO:4555)		IPR005195 Glycoside hydrolase family 65, central catalytic, IPR005834 Haloacid dehalogenase-like hydrolase, IPR012341 Six-hairpin glycosidase,	PF00702 Hydrolase, PF03632 Glyco_hydro_65m,		1148			40	CHO	Tb927.4.2410	-0.66	-0.57	0.44	0.01	0.02	0.03	-0.161231	-0.21	0
Tb927.4.1120	hypothetical protein, conserved	3656638	hypothetical protein	hydrolase activity (GO:16787)					508		acting on sphingomyelin/O-glycosyl	40	FA ss	Tb927.4.1120	-0.63	-0.57	0.51	0.04	0.14	0.15	0.100739	-0.12	0
Tb11.01.7370	hypothetical protein, conserved	3664463	hypothetical protein			IPR000595 Cyclic nucleotide-binding, IPR001680 WD40 repeat, IPR014710 RmlC-like jelly roll fold,	PF00027 cNMP_binding, PF00400 WD40,		705		WD40 repeat, flagellum	40	flag	Tb11.01.7370	-0.21	0.19	0.48	0.22	0.78	0.26	0.515388	0.13	0
Tb11.02.4420	hypothetical protein, conserved	3665869	hypothetical protein	transporter activity (GO:5215)	GO:0005623~cell, GO:0016020~membrane, GO:0016021~integral to membrane, GO:0031224~intrinsic to membrane, GO:0044425~membrane part, GO:0044464~cell part, ::::::::	IPR002048 Calcium-binding EF-hand,	PF00036 efhand, PF06813 Nodulin-like,		609	11152613,	monocarboxylic acid transporter	40	transporter	Tb11.02.4420	-0.98	-0.33	0.41	0.13	0.21	-0.21	-0.113473	0.03	0
Tb11.01.6630	hypothetical protein, conserved	3665377	hypothetical protein						602		F-box domain fold	40	ubiq	Tb11.01.6630	-0.22	-0.28	0.34	-0.09	0.27	-0.04	0.264908	-0.1	0
Tb927.6.2590	hypothetical protein, conserved	3657892	hypothetical protein						130		2 TM	40		Tb927.6.2590	-0.32	0.1	0.55	0.08	0.35	0.16	0.263976	0.14	0
Tb927.7.6340	hypothetical protein, conserved	3658846	hypothetical protein						442		-	40		Tb927.7.6340	-0.47	-0.48	0.63	0.41	0.86	0.57	-0.132307	0.18	0
Tb09.211.2880	hypothetical protein, conserved	3660890	hypothetical protein						1003		9 TM	40		Tb09.211.2880	-0.41	-0.17	0.17	0.09	0.34	-0.15	-0.307429	0.05	0
Tb11.47.0024	hypothetical protein, conserved	3665702	hypothetical protein						874		-	40		Tb11.47.0024	-0.09	0.22	1.03	0.65	0.74	0.39	0.179643	0.12	0
Tb10.70.1000	hypothetical protein, conserved	3662443	hypothetical protein						467		-	40		Tb10.70.1000	-0.42	-0.24	0.28	0.11	0.04	0.11	0.0661832	0	0
Tb927.7.4110	kinesin, putative	3658623	kinesin, putative	motor activity (GO:3774)	GO:0005622~intracellular, GO:0005623~cell, GO:0005856~cytoskeleton, GO:0005874~microtubule, GO:0005875~microtubule associated complex, GO:0015630~microtubule cytoskeleton, GO:0032991~macromolecular complex, GO:0043226~organelle, GO:0043228~non-membrane-bound organelle, GO:0043229~intracellular organelle, GO:0043232~intracellular non-membrane-bound organelle, GO:0043234~protein complex, GO:0044422…	IPR001752 Kinesin, motor region,	PF00225 Kinesin,		894			41	cyskel	Tb927.7.4110	0.79	0.58	0.62	0.62	0.69	0	0.0398193	0.08	0
Tb09.211.4840	mismatch repair protein PMS1, putative,mismatch repair protein	3661133	mismatch repair protein pms1, putative	ATP binding (GO:0005524)		IPR002099 DNA mismatch repair protein, IPR003594 ATP-binding region, ATPase-like, IPR013507 DNA mismatch repair protein, C-terminal, IPR014721 Ribosomal protein S5 domain 2-type fold, IPR014762 DNA mismatch repair, MutL/HexB/PMS1, IPR014790 MutL, C-terminal, dimerisation, IPR015434	PF01119 DNA_mis_repair, PF02518 HATPase_c, PF08676 MutL_C,		788	14651619,		41	DNA	Tb09.211.4840	0.6	0.48	0.34	0.32	0.53	0.25	0.236483	0.03	0
Tb927.3.1500	variant surface glycoprotein (VSG)-related, putative	3656087	variant surface glycoprotein (vsg)-related, putative		GO:0005623~cell, GO:0016020~membrane, GO:0016021~integral to membrane, GO:0031224~intrinsic to membrane, GO:0044425~membrane part, GO:0044464~cell part, ::::::::				366			41	ES VSG	Tb927.3.1500	2.64	2.43	2.36	2.52	2.73	1.15	1.2803	0.48	0
Tb09.160.4770	protein kinase, putative	3659917	protein kinase, putative	transferase activity transferring phosphorus-containing groups (GO:0016772)		IPR000719 Protein kinase, core,	PF00069 Pkinase,		692			41	signal K	Tb09.160.4770	1.31	1.04	1.03	1.02	1.01	0.2	0.0165127	-0.06	0
Tb10.389.0370	hypothetical protein, conserved	3663123	hypothetical protein	3 5 -cyclic-nucleotide phosphodiesterase activity (GO:0004114)					587		PDE	41	signal PDE	Tb10.389.0370	1.32	0.97	1.01	0.89	1.32	0.05	0.602515	-0.07	0
Tb09.211.3870	transporter, putative	3661036	transporter, putative	transporter activity (GO:0005215)	GO:0005623~cell, GO:0016020~membrane, GO:0016021~integral to membrane, GO:0031224~intrinsic to membrane, GO:0044425~membrane part, GO:0044464~cell part, ::::::::	IPR001958 Tetracycline resistance protein, TetA, IPR007114 Major facilitator superfamily, IPR011701 Major facilitator superfamily MFS-1,	PF07690 MFS_1,		591		H+ antiport of sugars, hexose or triose	41	transporter	Tb09.211.3870	1.47	0.93	1.01	1.12	1.27	0.25	0.62089	0.02	0
Tb927.6.2830	GTPase activating protein, conserved	3657920	gtpase activating protein, conserved	Rab GTPase activator activity (GO:5097)	GO:0005622~intracellular, GO:0005623~cell, GO:0044464~cell part, :::::::::::	IPR000195 RabGAP/TBC,	PF00566 TBC,		448			41	vestrans	Tb927.6.2830	1.45	1.07	1	0.61	1.22	0.24	0.868124	-0.12	0
Tb10.70.7410	vesicle-associated membrane protein, putative,synaptobrevin, putative	3662912	vesicle-associated membrane protein, putative		GO:0005623~cell, GO:0016020~membrane, GO:0016021~integral to membrane, GO:0031224~intrinsic to membrane, GO:0044425~membrane part, GO:0044464~cell part, ::::::::	IPR000727 Target SNARE coiled-coil region, IPR001388 Synaptobrevin,	PF00957 Synaptobrevin, PF05739 SNARE,	tbr04130 SNARE interactions in vesicular transport,	239			41	vestrans	Tb10.70.7410	0.74	0.8	0.7	0.76	1.08	0.19	0.402683	0.15	0
Tb927.7.3970	hypothetical protein, conserved	3658610	hypothetical protein						290		-	41		Tb927.7.3970	0.76	0.52	0.69	0.6	0.84	0.27	0.620096	0.01	0
Tb09.160.1370	hypothetical protein, conserved	3660347	hypothetical protein						483		-	41		Tb09.160.1370	1.07	0.73	0.8	0.9	1.33	0.39	0.740356	0.06	0
Tb09.211.4680	hypothetical protein, conserved	3661117	hypothetical protein						520		2TM	41		Tb09.211.4680	0.94	0.55	0.61	0.56	0.58	0.32	0.18619	-0.09	0
Tb11.01.5660	cyclin 2,G1 cyclin	3665172	cyclin 2	cyclin-dependent protein kinase regulator activity (GO:16538)	GO:0000307~cyclin-dependent protein kinase holoenzyme complex, GO:0005622~intracellular, GO:0005623~cell, GO:0032991~macromolecular complex, GO:0043234~protein complex, GO:0044424~intracellular part, GO:0044464~cell part, :::::::	IPR006670 Cyclin, IPR012389 Negative regulatory factor PREG, IPR013922 Cyclin-related 2,	PF08613 Cyclin,		211	10722661,		42	cyc	Tb11.01.5660	-0.13	-0.04	0.31	0.28	0.55	0.05	-0.0916536	-0.07	0
Tb10.61.0280	receptor-type adenylate cyclase GRESAG 4, putative,expression site-associated gene 4 (ESAG4) protein, putative	3662412	receptor-type adenylate cyclase gresag 4, putative	lyase activity (GO:16829)	GO:0005623~cell, GO:0016020~membrane, GO:0016021~integral to membrane, GO:0031224~intrinsic to membrane, GO:0044425~membrane part, GO:0044464~cell part, ::::::::	IPR001054 Adenylyl cyclase class-3/4/guanylyl cyclase,	PF00211 Guanylate_cyc,	tbr00230 Purine metabolism,	1236	11152613,		42	ES 4	Tb10.61.0280	0.17	0.37	0.32	0.88	1.15	0.31	0.136335	0.06	0
Tb11.v4.0001	hypothetical protein	3665540	hypothetical protein	calcium-dependent cysteine-type endopeptidase activity (GO:4198)	GO:0005622~intracellular, GO:0005623~cell, GO:0044464~cell part, :::::::::::	IPR001300 Peptidase C2, calpain,	PF00648 Peptidase_C2, PF01067 Calpain_III,		1649			42	protease	Tb11.v4.0001	0.29	0.22	0.9	1.14	1.57	0.84	0.702825	-0.01	0
Tb11.02.3640	protein kinase, putative	3664885	protein kinase, putative	protein kinase activity (GO:4672)		IPR000719 Protein kinase, core, IPR008271 Serine/threonine protein kinase, active site,	PF00069 Pkinase,	tbr00562 Inositol phosphate metabolism, tbr00632 Benzoate degradation via CoA ligation, tbr04070 Phosphatidylinositol signaling system,	342			42	signal K	Tb11.02.3640	-0.41	0.08	0.23	0.67	0.98	0.4	0.44349	-0.09	0
Tb11.01.4250	protein kinase, putative	3665572	protein kinase, putative	protein kinase activity (GO:4672)		IPR000719 Protein kinase, core, IPR008271 Serine/threonine protein kinase, active site,	PF00069 Pkinase,	tbr00562 Inositol phosphate metabolism, tbr00632 Benzoate degradation via CoA ligation, tbr04070 Phosphatidylinositol signaling system,	484			42	signal K	Tb11.01.4250	-0.48	-0.27	-0.07	0.18	0.32	-0.31	-0.163499	-0.18	0
Tb927.4.310	hypothetical protein, conserved	3656554	hypothetical protein	ubiquitin-protein ligase activity (GO:4842)	GO:0005622~intracellular, GO:0005623~cell, GO:0044464~cell part, :::::::::::	IPR000569 HECT, IPR000719 Protein kinase, core, IPR001870 B302, (SPRY)-like, IPR003877 SPla/RYanodine receptor SPRY,	PF00069 Pkinase, PF00622 SPRY, PF00632 HECT,		6613			42	ubiq	Tb927.4.310	-0.05	0.28	0.39	0.82	0.63	0.24	0.129541	-0.09	0
Tb09.160.4810	hypothetical protein, unlikely	3659892	hypothetical protein						125			42		Tb09.160.4810	-0.41	0.09	0.71	0.97	1.12	0.23	0.206657	-0.13	0
Tb10.70.7220	hypothetical protein, conserved	3662394	hypothetical protein						645		-	42		Tb10.70.7220	-0.01	0.37	0.48	0.74	0.88	0.17	0.146144	0.3	0
Tb10.229.90	hypothetical protein	3662410	hypothetical protein						130		-	42		Tb10.229.90	-0.18	0.3	0.34	0.65	0.55	0.1	0.260451	-0.02	0
Tb927.7.5340	hypothetical protein, conserved	3658748	hypothetical protein						498		Tetratricopeptide repeat	42		Tb927.7.5340	-0.12	0.03	0.42	0.3	0.72	0.1	-0.302508	-0.17	0
Tb10.70.6480	hypothetical protein, conserved	3662740	hypothetical protein	metal ion binding (GO:46872)			PF07271 Cytadhesin_P30,		1220		carbohydrate kinase	43	CHO	Tb10.70.6480	0.12	0.31	0.62	0.68	0.44	-0.23	0.156353	0.02	0
Tb927.7.2230	hypothetical protein, conserved	3658434	hypothetical protein	binding (GO:5488)	GO:0005623~cell, GO:0016020~membrane, GO:0016021~integral to membrane, GO:0031224~intrinsic to membrane, GO:0044425~membrane part, GO:0044464~cell part, ::::::::	IPR001993 Mitochondrial substrate carrier,	PF00153 Mito_carr,		378		mitochondrial carrier protein	43	mit MCP	Tb927.7.2230	-0.01	0.18	0.41	0.59	0.25	-0.02	0.0491017	-0.06	0
Tb11.02.0100	carboxypeptidase, putative,metallo-peptidase, Clan MA(E) Family M32	3664263	carboxypeptidase, putative	peptidase activity (GO:8233)		IPR001333 Peptidase M32, carboxypeptidase Taq metallopeptidase,	PF02074 Peptidase_M32,		503			43	protease	Tb11.02.0100	0.5	0.28	0.99	1.06	0.93	0.16	0.555588	0.15	0
Tb927.7.2660	hypothetical protein, conserved,zinc finger protein family member, putative	3658475	hypothetical protein	nucleic acid binding (GO:3676)					405		ZC3H20	43	RBP	Tb927.7.2660	0.88	1.08	1.65	1.68	1.18	0.46	0.942421	0.36	0
Tb11.47.0023	copper-transporting ATPase-like protein, putative	3664328	copper-transporting atpase-like protein, putative	ATPase activity coupled to transmembrane movement of ions phosphorylative mechanism (GO:15662)	GO:0005623~cell, GO:0016020~membrane, GO:0016021~integral to membrane, GO:0031224~intrinsic to membrane, GO:0044425~membrane part, GO:0044464~cell part, ::::::::	IPR000150 Cof protein, IPR001757 ATPase, P-type, K/Mg/Cd/Cu/Zn/Na/Ca/Na/H-transporter, IPR001877 Copper-transporting ATPase 1, IPR005834 Haloacid dehalogenase-like hydrolase, IPR006121 Heavy metal transport/detoxification protein, IPR006403 ATPase, P type cation/copper-transporter, IPR006416	PF00122 E1-E2_ATPase, PF00403 HMA, PF00702 Hydrolase,		961			43	transporter	Tb11.47.0023	0.6	0.2	0.9	1.12	0.66	0.33	0.0476682	0.04	0
Tb11.01.8350	hypothetical protein, conserved	3664553	hypothetical protein	multidrug efflux pump activity (GO:15559)	GO:0005623~cell, GO:0016020~membrane, GO:0016021~integral to membrane, GO:0031224~intrinsic to membrane, GO:0044425~membrane part, GO:0044464~cell part, ::::::::	IPR011701 Major facilitator superfamily MFS-1,	PF06813 Nodulin-like, PF07690 MFS_1,		683	11152613,	14 TM Major Facilitator Superfamily	43	transporter	Tb11.01.8350	0.09	-0.01	0.45	0.56	0.29	0.08	-0.0296455	-0.05	0
Tb11.02.4450	hypothetical protein, conserved	3665822	hypothetical protein						530		-	43		Tb11.02.4450	0.47	0.71	1.1	1.12	0.76	0.33	0.193147	0.17	0
Tb10.70.2120	hypothetical protein, conserved	3662087	hypothetical protein						185		-	43		Tb10.70.2120	-0.3	0.06	0.25	0.36	0.13	-0.27	-0.0745172	-0.13	0
Tb927.8.4190	hypothetical protein, conserved	3659421	hypothetical protein						231		-	43		Tb927.8.4190	0.21	0.26	0.5	0.54	0.51	-0.11	0.0576843	0.01	0
Tb927.8.6340	CYC2-like cyclin, putative	3659635	hypothetical protein	cyclin-dependent protein kinase activity (GO:4693)		IPR004825 Insulin/IGF/relaxin, IPR006670 Cyclin, IPR013922 Cyclin-related 2,	PF00049 Insulin, PF08613 Cyclin,		336			44	cyc	Tb927.8.6340	0.97	0.91	1.45	1.31	1.2	0.48	0.764153	0.28	0
Tb927.5.4620	expression site-associated gene (ESAG) protein, putative,expression site-associated gene 9 (ESAG9) protein, putative	3657572	expression site-associated gene (esag) protein, putative						296			44	ES 9	Tb927.5.4620	0.96	0.94	1.67	1.67	1.53	0.56	0.332258	0.13	0
Tb09.211.4910	ubiquitin carboxyl-terminal hydrolase, putative,cysteine peptidase, Clan CA, family C19, putative	3661140	ubiquitin carboxyl-terminal hydrolase, putative	cysteine-type peptidase activity (GO:0008234)		IPR001394 Peptidase C19, ubiquitin carboxyl-terminal hydrolase 2,	PF00443 UCH,		1161			44	ubiq	Tb09.211.4910	0.34	0.42	0.54	0.61	0.49	0.17	0.0929869	0.06	0
Tb927.8.7500	hypothetical protein, conserved	3659757	hypothetical protein						206		-	44		Tb927.8.7500	0.51	0.41	1.01	1.08	1.08	0.4	0.134335	-0.05	0
Tb927.4.1390	hypothetical protein, conserved	3656666	hypothetical protein						934		TNF receptor-like	44		Tb927.4.1390	0.81	0.61	0.97	0.94	1.13	0.4	0.539639	0.24	0
Tb927.5.1460	hypothetical protein, conserved	3657255	hypothetical protein	carboxy-lyase activity (GO:16831)		IPR005269 Conserved hypothetical protein CHP00730,	PF03641 Lysine_decarbox,		326		possible lysine decarboxylase	45	aminoacid	Tb927.5.1460	1.77	1.13	1.29	0.99	0.41	0.04	0.301516	-0.2	0
Tb927.7.5790	protein disulfide isomerase, putative	3658786	protein disulfide isomerase, putative	catalytic activity (GO:3824)		IPR006662 Thioredoxin-related, IPR012335 Thioredoxin fold, IPR013766 Thioredoxin domain,	PF00085 Thioredoxin,		135			45	chap	Tb927.7.5790	2.1	1.54	1.21	1.05	0.56	0.16	0.602829	0.13	0
Tb10.6k15.1690	hypothetical protein, conserved	3662321	hypothetical protein	protein binding (GO:5515)	GO:0005623~cell, GO:0016020~membrane, GO:0044464~cell part, :::::::::::	IPR001220 Legume lectin, beta domain, IPR001623 Heat shock protein DnaJ, N-terminal, IPR015609 Molecular chaperone, heat shock protein, Hsp40, DnaJ,	PF00139 Lectin_legB, PF00226 DnaJ,		585		DnaJ domain and 7TM	45	chap	Tb10.6k15.1690	1.41	1.33	1.1	0.93	0.65	0.31	0.118019	0.13	0
Tb10.61.1750	C-terminal motor kinesin, putative	3662854	c-terminal motor kinesin, putative	motor activity (GO:3774)	GO:0005622~intracellular, GO:0005623~cell, GO:0005737~cytoplasm, GO:0005856~cytoskeleton, GO:0005874~microtubule, GO:0005875~microtubule associated complex, GO:0005881~cytoplasmic microtubule, GO:0015630~microtubule cytoskeleton, GO:0032991~macromolecular complex, GO:0043226~organelle, GO:0043228~non-membrane-bound organelle, GO:0043229~intracellular organelle, GO:0043232~intracellular non-membra…	IPR001752 Kinesin, motor region, IPR002014 VHS, IPR008942 ENTH/VHS,	PF00225 Kinesin, PF00790 VHS,		820	11581257,		45	cyskel	Tb10.61.1750	3.73	3.12	3.11	2.46	1.51	0.48	1.05342	0.57	0
Tb11.01.0220	hypothetical protein, conserved	3665914	hypothetical protein	zinc ion binding (GO:8270)	GO:0005622~intracellular, GO:0005623~cell, GO:0005634~nucleus, GO:0043226~organelle, GO:0043227~membrane-bound organelle, GO:0043229~intracellular organelle, GO:0043231~intracellular membrane-bound organelle, GO:0044424~intracellular part, GO:0044464~cell part, :::::	IPR007087 Zinc finger, C2H2-type, IPR015880 Zinc finger, C2H2-like,	PF00096 zf-C2H2,		434		several C2H2 Zn fingers	45	DNA	Tb11.01.0220	1.98	1.4	1.26	1.04	0.75	-0.06	0.791169	0.21	0
Tb10.70.4200	fatty acyl CoA synthetase, putative,Long-chain-fatty-acid--CoA ligase 4, putative	3661488	fatty acyl coa synthetase, putative	catalytic activity (GO:3824)		IPR000873 AMP-dependent synthetase and ligase,	PF00501 AMP-binding,	tbr00071 Fatty acid metabolism,	703		activation of fatty acids	45	FA ss	Tb10.70.4200	0.72	0.36	0.42	0.31	0.05	-0.03	-0.0216655	-0.27	0
Tb927.8.4110	flagellum-adhesion glycoprotein, putative	3659410	flagellum-adhesion glycoprotein, putative		GO:0005622~intracellular, GO:0005623~cell, GO:0009434~microtubule-based flagellum, GO:0016020~membrane, GO:0016021~integral to membrane, GO:0019861~flagellum, GO:0020016~flagellar pocket, GO:0031224~intrinsic to membrane, GO:0042995~cell projection, GO:0043226~organelle, GO:0043227~membrane-bound organelle, GO:0043229~intracellular organelle, GO:0043231~intracellular membrane-bound organelle, GO:…	IPR001258 NHL repeat, IPR011042 Six-bladed beta-propeller, TolB-like,	PF01436 NHL,		590		not in flagellar proteome	45	flag	Tb927.8.4110	1.95	1.58	1.36	1.33	0.7	0.48	0.608732	0.29	0
Tb927.1.700	phosphoglycerate kinase	4357161		catalytic activity (GO:3824)								45	glycBS	Tb927.1.700	4.65	3.79	3.32	2.61	1.5	0.41	1.05548	0.28	0
Tb10.61.2650	aquaglyceroporin (small solute channel), putative	3661814	aquaglyceroporin (small solute channel), putative	transporter activity (GO:5215)	GO:0005623~cell, GO:0016020~membrane, GO:0016021~integral to membrane, GO:0019867~outer membrane, GO:0031224~intrinsic to membrane, GO:0044425~membrane part, GO:0044464~cell part, :::::::	IPR000425 Major intrinsic protein, IPR012269 Aquaporin,	PF00230 MIP,		304			45	glycBS	Tb10.61.2650	2.96	2	1.35	1.58	0.7	0.13	0.235967	0.03	0
Tb927.2.6000	glycosylphosphatidylinositol-specific phospholipase C,VSG lipase	3655901		hydrolase activity (GO:16787)	GO:0005623~cell, GO:0005886~plasma membrane, GO:0016020~membrane, GO:0044464~cell part, ::::::::::						GPI=PLC	45	GPI	Tb927.2.6000	3.1	2.4	1.68	1.58	0.9	0.16	0.880546	-0.03	0
Tb10.70.5250	metacaspase MCA4,cysteine peptidase, Clan CD, family C13, putative	3662898	metacaspase mca4	caspase activity (GO:30693)	GO:0005622~intracellular, GO:0005623~cell, GO:0005634~nucleus, GO:0043226~organelle, GO:0043227~membrane-bound organelle, GO:0043229~intracellular organelle, GO:0043231~intracellular membrane-bound organelle, GO:0044424~intracellular part, GO:0044464~cell part, :::::	IPR011600 Peptidase C14, caspase catalytic,	PF00656 Peptidase_C14,		353	12062425,		45	protease	Tb10.70.5250	2.87	2.02	1.92	1.7	1.19	0.48	0.841022	0.06	0
Tb10.389.0740	hypothetical protein, conserved,zinc finger protein family member, putative	3661576	hypothetical protein	nucleic acid binding (GO:0003676)		IPR000571 Zinc finger, CCCH-type,	PF00642 zf-CCCH,		280		ZC3H38	45	RBP	Tb10.389.0740	3.28	2.58	2.62	1.5	1.57	0.28	1.64409	0.8	0
Tb927.7.4260	hypothetical protein, conserved	3658639	hypothetical protein						263		possible aldehyde dehydrogenase	45	redox	Tb927.7.4260	2.6	2.21	2	1.62	1.15	0.44	1.7081	0.03	0
Tb927.7.1120	trypanothione/tryparedoxin dependent peroxidase 1, cytosolic,glutathione peroxidase-like protein 1	3658323	glutathione peroxidase-like protein (trypanothione/tryparedoxin dependent peroxidase 1, cytosolic)	catalytic activity (GO:3824)		IPR000889 Glutathione peroxidase, IPR012335 Thioredoxin fold,	PF00255 GSHPx,	tbr00480 Glutathione metabolism, tbr00590 Arachidonic acid metabolism,	166	12466271	glutathione-depndent tryparedoxin peroxidase	45	redox	Tb927.7.1120	0.85	0.86	0.57	0.37	0.1	0.07	0.260546	-0.32	0
Tb09.211.2410	protein kinase A catalytic subunit isoform 1,protein kinase A catalytic subunit	3660842	protein kinase a-like kinase	transforming growth factor beta receptor activity type II (GO:0005026)		IPR000719 Protein kinase, core, IPR000961 Protein kinase, C-terminal, IPR002290 Serine/threonine protein kinase, IPR008271 Serine/threonine protein kinase, active site,	PF00069 Pkinase, PF00433 Pkinase_C,		334			45	signal K	Tb09.211.2410	1.9	1.5	1.29	1.15	0.65	0.21	0.487502	-0.1	0
Tb10.70.1130	hypothetical protein, conserved	3661698	hypothetical protein			IPR001917 Aminotransferase, class-II, IPR003903 Ubiquitin interacting motif,	PF02809 UIM,		433		ubiquitin interaction, aminotransferase	45	ubiq	Tb10.70.1130	1.77	1.3	1.27	1.02	0.63	0.2	0.18843	0.03	0
Tb927.5.1810	lysosomal/endosomal membrane protein p67,lysosomal membrane glycoprotein	3657288	lysosomal/endosomal membrane protein p67	phospholipase activity (GO:4620)		IPR007000 Laminin A,	PF04916 Laminin_A,		659			45	vestrans	Tb927.5.1810	1.14	0.66	0.8	0.74	0.5	0.37	0.0371755	0.08	0
Tb927.7.5060	hypothetical protein, conserved	3658719	hypothetical protein	transporter activity (GO:5215)	GO:0005623~cell, GO:0016020~membrane, GO:0044464~cell part, :::::::::::	IPR003492 Batten's disease protein Cln3,	PF02487 CLN3,		515		Cln3 prtein, heavily glycosylated lysosomal membrane protein	45	vestrans	Tb927.7.5060	2.05	1.3	1.31	1.25	1.03	0.42	0.741467	0.36	0
Tb09.211.4240	phosphoinositide-binding protein, putative	3661073	phosphoinositide-binding protein, putative	lipid binding (GO:0008289)		IPR001683 Phox-like, IPR015404 Vps5 C terminal like,	PF00787 PX, PF09325 Vps5,		419			45		Tb09.211.4240	1.61	1.55	1.05	0.96	0.67	0.22	0.933429	-0.08	0
Tb927.7.7510	hypothetical protein	3658981	hypothetical protein	catalytic activity (GO:3824)					245		poss calcium- and calmodulin-responsive adenylate cyclase activity	45		Tb927.7.7510	2.49	1.88	1.79	1.62	1.11	0.26	0.868884	0.36	0
Tb09.160.4520	calmodulin, putative	3660124	calmodulin, putative	binding (GO:0005488)		IPR002048 Calcium-binding EF-hand, IPR011992 EF-Hand type,	PF00036 efhand,		157			45		Tb09.160.4520	0.75	0.52	0.34	0.37	0.18	-0.21	-0.0577583	-0.19	0
Tb927.7.2190	hypothetical protein, conserved	3658424	hypothetical protein	calcium ion binding (GO:5509)			PF03896 TRAP_alpha,		266		2 TM	45		Tb927.7.2190	0.59	0.42	0.17	0.25	0.12	-0.14	0.25899	-0.07	0
Tb09.211.3955	hypothetical protein, conserved,predicted heat shock factor binding protein	3661045	hypothetical protein	transcription corepressor activity (GO:0003714)		IPR009643 Heat shock factor binding 1,	PF06825 HSBP1,		82		Heat shock factor binding protein 1 (HSBP1). But there is no heat shock factor.	45		Tb09.211.3955	2.71	1.93	1.62	1.35	0.89	0.32	0.76827	0.21	0
Tb09.160.3740	hypothetical protein, conserved	3660157	hypothetical protein						109		-	45		Tb09.160.3740	1.6	1.24	1.41	1.09	0.71	0.36	0.219693	0.07	0
Tb927.8.2070	hypothetical protein, conserved	3659197	hypothetical protein						199		-	45		Tb927.8.2070	2.38	2.07	2.14	1.65	0.98	0.42	0.78732	-0.01	0
Tb927.8.6730	hypothetical protein, conserved	3659686	hypothetical protein						594		6 TM tandem with 6720 and 2 more	45		Tb927.8.6730	2.96	2.8	2.5	1.93	1.39	0.5	1.72762	0.44	0
Tb927.8.6720	hypothetical protein, conserved	3659674	hypothetical protein						615		6 TM tandem with 6730 and 2 more	45		Tb927.8.6720	2.75	2.28	1.62	1.82	0.86	0.18	0.880659	-0.22	0
Tb09.160.3750	hypothetical protein, unlikely	record discontinued (3660538)										45		Tb09.160.3750	1.38	1.26	1.27	0.88	0.64	0.13	0.670546	0.23	0
Tb09.244.2160	hypothetical protein	3661260	hypothetical protein						228		-	45		Tb09.244.2160	1.44	1.1	1.16	0.76	0.63	0.16	0.645968	0.05	0
Tb11.02.4750	hypothetical protein, conserved	3665291	hypothetical protein			IPR002119 Histone H2A,			916		histone 2A motif and another one	45		Tb11.02.4750	2.1	1.4	1.31	1.31	0.93	0.39	0.899895	0.22	0
Tb927.8.6710	hypothetical protein, conserved	3659681	hypothetical protein						594		6 TM	45		Tb927.8.6710	2.15	1.2	1.09	1.17	0.53	0.1	0.672195	-0.22	0
Tb927.8.6430	hypothetical protein, conserved	3659645	hypothetical protein						105		-	45		Tb927.8.6430	1.13	0.75	0.96	0.4	0.31	0.03	0.577073	0	0
Tb927.4.4580	hypothetical protein, conserved	3656994	hypothetical protein						1083		-	45		Tb927.4.4580	3.12	2.25	1.78	1.86	1.36	0.38	0.760459	0.33	0
Tb927.3.4070	hypothetical protein, conserved	3656349	hypothetical protein			IPR011701 Major facilitator superfamily MFS-1,	PF06813 Nodulin-like, PF07690 MFS_1,		585		5 copies. 12 TM helices	45		Tb927.3.4070	4.48	3.1	2.3	2.11	1.17	0.21	1.04793	-0.09	0
Tb927.7.2650	hypothetical protein, conserved	3658474	hypothetical protein	binding (GO:5488)					537		PM and cyskel, ribosome recycling factor-like	45		Tb927.7.2650	2.96	2.18	2.51	1.91	1.41	0.76	0.487216	0.11	0
Tb927.1.1740	hypothetical protein	4357249									involucrin repeat, cupredoxin	45		Tb927.1.1740	1.74	1.32	0.9	1.02	0.72	0.25	0.634966	0.25	0
Tb11.01.0210	hypothetical protein	3665915	hypothetical protein						165		3 TM	45		Tb11.01.0210	1.5	1.14	0.9	0.7	0.56	0.09	0.676716	0.18	0
Tb927.8.7760	hypothetical protein, conserved	3659782	hypothetical protein						899		-	45		Tb927.8.7760	1.47	1.23	0.82	0.89	0.55	0.3	0.761106	0.28	0
Tb10.61.3130	hypothetical protein, conserved	3661950	hypothetical protein						680		-	45		Tb10.61.3130	1.86	1.56	0.95	1.28	0.77	0.28	0.47706	0.13	0
Tb927.8.2280	hypothetical protein, conserved	3659213	hypothetical protein						199		-	45		Tb927.8.2280	2.71	2.09	2.35	1.82	1.25	0.45	0.741005	-0.14	0
Tb10.70.3710	aspartate aminotransferase	3661725	aspartate aminotransferase	transferase activity transferring nitrogenous groups (GO:16769)	GO:0005622~intracellular, GO:0005623~cell, GO:0005737~cytoplasm, GO:0044424~intracellular part, GO:0044464~cell part, :::::::::	IPR000796 Aspartate/other aminotransferase, IPR004838 Aminotransferases, class-I, pyridoxal-phosphate-binding site, IPR004839 Aminotransferase, class I and II, IPR015421 Pyridoxal phosphate-dependent transferase, major region, subdomain 1,	PF00155 Aminotran_1_2,	tbr00251 Glutamate metabolism, tbr00252 Alanine and aspartate metabolism, tbr00272 Cysteine metabolism, tbr00330 Arginine and proline metabolism, tbr00350 Tyrosine metabolism, tbr00360 Phenylalanine metabolism, tbr00400	403	11443076,		46	aminoacid	Tb10.70.3710	1.43	1.15	0.84	0.48	0.61	0.36	0.447313	0.17	0
Tb927.4.4520	hypothetical protein, conserved	3656988	hypothetical protein	nucleic acid binding (GO:3676)		IPR002059 Cold-shock protein, DNA-binding,	PF00313 CSD,		504		cold shock domain	46	DNA	Tb927.4.4520	1.62	1.49	0.71	0.41	1.2	0.18	1.06287	0.38	0
Tb927.8.3250	dynein heavy chain, putative	3659325	dynein heavy chain, putative	binding (GO:5488)	GO:0005622~intracellular, GO:0005623~cell, GO:0005856~cytoskeleton, GO:0005875~microtubule associated complex, GO:0015630~microtubule cytoskeleton, GO:0030286~dynein complex, GO:0032991~macromolecular complex, GO:0043226~organelle, GO:0043228~non-membrane-bound organelle, GO:0043229~intracellular organelle, GO:0043232~intracellular non-membrane-bound organelle, GO:0043234~protein complex, GO:0044…	IPR003593 AAA+ ATPase, core, IPR004273 Dynein heavy chain, IPR011704 ATPase associated with various cellular activities, AAA-5, IPR013594 Dynein heavy chain, N-terminal region 1, IPR013602 Dynein heavy chain, N-terminal region 2,	PF03028 Dynein_heavy, PF07728 AAA_5, PF08385 DHC_N1, PF08393 DHC_N2,		4674		in flagellar proteome	46	flag	Tb927.8.3250	0.59	0.49	0.25	0.2	0.13	-0.13	-0.464561	-0.01	0
Tb927.7.4500	hypothetical protein, conserved	3658664	hypothetical protein	phosphoinositide binding (GO:35091)		IPR001683 Phox-like,	PF00787 PX,		528			46	signal	Tb927.7.4500	1.74	1.38	0.92	0.67	0.55	0.31	0.42603	0.04	0
Tb11.02.2210	protein kinase A regulatory subunit	3664002	protein kinase a regulatory subunit	cAMP-dependent protein kinase regulator activity (GO:8603)	GO:0005622~intracellular, GO:0005623~cell, GO:0005952~cAMP-dependent protein kinase complex, GO:0032991~macromolecular complex, GO:0043234~protein complex, GO:0044424~intracellular part, GO:0044464~cell part, :::::::	IPR000595 Cyclic nucleotide-binding, IPR001611 Leucine-rich repeat, IPR002373 cAMP/cGMP-dependent protein kinase, IPR012198 cAMP-dependent protein kinase regulatory subunit, IPR014710 RmlC-like jelly roll fold,	PF00027 cNMP_binding, PF00560 LRR_1,		499			46	signal K	Tb11.02.2210	1.61	1.32	0.87	0.51	0.5	0.11	0.0439433	0.02	0
Tb927.6.1800	protein phosphatase 2C, putative	3657818	protein phosphatase 2c, putative	phosphatase activity (GO:16791)		IPR001932 Protein phosphatase 2C-related, IPR014045 Protein phosphatase 2C, N-terminal, IPR015655 Protein phosphatase 2C,	PF00481 PP2C,		382			46	signal P	Tb927.6.1800	1.7	1.2	0.98	0.41	0.67	0.29	0.371551	0.14	0
Tb09.211.0680	CAAX prenyl protease 1, putative,metallo-peptidase, Clan M-Family M48	3660600	caax prenyl protease 1, putative	prenyl-dependent CAAX protease activity (GO:0008487)	GO:0005623~cell, GO:0016020~membrane, GO:0044464~cell part, :::::::::::	IPR001915 Peptidase M48, Ste24p,	PF01435 Peptidase_M48,		427	11152613,	AFC1, protein processing during farnesaylation	46	vestrans	Tb09.211.0680	1.02	0.93	0.37	0.4	0.09	-0.12	0.0929719	-0.3	0
Tb927.3.3560	hypothetical protein, conserved	3656293	hypothetical protein	ubiquitin-protein ligase activity (GO:4842)	GO:0000151~ubiquitin ligase complex, GO:0005622~intracellular, GO:0005623~cell, GO:0032991~macromolecular complex, GO:0043234~protein complex, GO:0044424~intracellular part, GO:0044464~cell part, :::::::	IPR003613 U box, IPR013083 Zinc finger, RING/FYVE/PHD-type,	PF04564 U-box,		624			46	ubiq	Tb927.3.3560	1.05	0.98	0.32	0.4	0.19	-0.11	0.124814	-0.16	0
Tb09.211.4460	ADP-ribosylation factor, putative	3661094	adp-ribosylation factor, putative	binding (GO:0005488)	GO:0005622~intracellular, GO:0005623~cell, GO:0044464~cell part, :::::::::::	IPR001806 Ras GTPase, IPR005225 Small GTP-binding protein domain, IPR006688 ADP-ribosylation factor, IPR006689 ARF/SAR superfamily,	PF00025 Arf,		182			46	vestrans	Tb09.211.4460	0.93	0.66	0.44	0.45	0.34	0.47	0.435155	0.01	0
Tb927.6.3500	endosomal trafficking protein RME-8, putative	3657984	endosomal trafficking protein rme-8, putative	binding (GO:5488)	GO:0005623~cell, GO:0016020~membrane, GO:0044464~cell part, :::::::::::	IPR001623 Heat shock protein DnaJ, N-terminal, IPR003095 Heat shock protein DnaJ, IPR015609 Molecular chaperone, heat shock protein, Hsp40, DnaJ,	PF00226 DnaJ,		2236			46	vestrans	Tb927.6.3500	1.1	1.22	0.54	0.34	0.73	0.38	0.794386	0.11	0
Tb927.7.1300	protein disulfide isomerase, putative	3658342	protein disulfide isomerase, putative	catalytic activity (GO:3824)	GO:0005622~intracellular, GO:0005623~cell, GO:0005737~cytoplasm, GO:0005783~endoplasmic reticulum, GO:0043226~organelle, GO:0043227~membrane-bound organelle, GO:0043229~intracellular organelle, GO:0043231~intracellular membrane-bound organelle, GO:0044424~intracellular part, GO:0044444~cytoplasmic part, GO:0044464~cell part, :::	IPR005788 Disulphide isomerase, IPR006662 Thioredoxin-related, IPR011679 Endoplasmic reticulum ERp29, C-terminal, IPR012335 Thioredoxin fold, IPR013331 Endoplasmic reticulum ERp29-type, C-terminal, IPR013766 Thioredoxin domain,	PF00085 Thioredoxin, PF07749 ERp29,		377		similar to ER PDI	46	vestrans	Tb927.7.1300	1.6	1.14	0.65	0.07	0.34	0.09	0.142019	-0.01	0
Tb927.7.3180	mu-adaptin 1, putative,adaptor complex AP-1 medium subunit, putative	3658529	mu-adaptin 1, putative	clathrin binding (GO:30276)	GO:0005622~intracellular, GO:0005623~cell, GO:0005737~cytoplasm, GO:0012505~endomembrane system, GO:0012506~vesicle membrane, GO:0016020~membrane, GO:0016023~cytoplasmic membrane-bound vesicle, GO:0030117~membrane coat, GO:0030118~clathrin coat, GO:0030120~vesicle coat, GO:0030125~clathrin vesicle coat, GO:0030135~coated vesicle, GO:0030136~clathrin-coated vesicle, GO:0030659~cytoplasmic vesicle …	IPR001392 Clathrin adaptor, mu subunit, IPR008968 Clathrin adaptor, mu subunit, C-terminal,	PF00928 Adap_comp_sub,		432			46	vestrans	Tb927.7.3180	1.12	1.03	0.67	0.23	0.67	0.32	0.584089	0.22	0
Tb11.01.3560	vacuolar ATP synthase subunit B, putative,v-ATPase B subunit,vacuolar proton pump B subunit	3665714	vacuolar atp synthase subunit b, putative	hydrogen ion transporting ATPase activity rotational mechanism (GO:46961)	GO:0000323~lytic vacuole, GO:0005622~intracellular, GO:0005623~cell, GO:0005737~cytoplasm, GO:0005764~lysosome, GO:0005765~lysosomal membrane, GO:0005773~vacuole, GO:0005774~vacuolar membrane, GO:0009579~thylakoid, GO:0016020~membrane, GO:0016469~proton-transporting two-sector ATPase complex, GO:0016471~vacuolar proton-transporting V-type ATPase complex, GO:0031090~organelle membrane, GO:0032991~…	IPR000194 ATPase, F1/V1/A1 complex, alpha/beta subunit, nucleotide-binding, IPR000793 ATPase, F1/V1/A1 complex, alpha/beta subunit, C-terminal, IPR004100 ATPase, F1/V1/A1 complex, alpha/beta subunit, N-terminal, IPR005723 ATPase, V1 complex, subunit B,	PF00006 ATP-synt_ab, PF00306 ATP-synt_ab_C, PF02874 ATP-synt_ab_N,	tbr00190 Oxidative phosphorylation,	495			46	vestrans	Tb11.01.3560	0.95	1.04	0.53	0.44	0.4	0.07	0.132771	0.1	0
Tb927.5.3220	signal peptidase type I, putative,serine peptidase, Clan SF, Family S26A	3657432	signal peptidase type i, putative	hydrolase activity (GO:16787)	GO:0005623~cell, GO:0016020~membrane, GO:0044464~cell part, :::::::::::	IPR001733 Peptidase S26B, eukaryotic signal peptidase, IPR011056 Peptidase S24, S26A and S26B, C-terminal,	PF00717 Peptidase_S24,	tbr03060 Protein export,	208			46	vestrans	Tb927.5.3220	0.87	0.94	0.6	0.32	0.53	0.3	0.319522	-0.06	0
Tb09.211.1770	hypothetical protein, conserved	3660712	hypothetical protein			IPR005024 Snf7,	PF03357 Snf7,		207		Snf7, protein sorting from endosome to lysosome	46	vestrans	Tb09.211.1770	1.09	0.87	0.69	0.27	0.32	0.17	0.170262	-0.1	0
Tb11.01.8050	hypothetical protein, conserved	3664526	hypothetical protein	actin binding (GO:3779)		IPR001680 WD40 repeat,	PF00400 WD40,		351		WD40 repeat	46		Tb11.01.8050	1.64	1.39	0.84	0.82	0.86	0.4	0.375588	0.05	0
Tb927.3.600	hypothetical protein	3655989	hypothetical protein	binding (GO:5488)					232		1 TM	46		Tb927.3.600	2.6	2.37	1.42	1.26	1.44	0.4	1.78463	0.46	0
Tb927.5.4010	hypothetical protein	3657507	hypothetical protein	binding (GO:5488)					304		DNA binding?	46		Tb927.5.4010	2.28	1.94	1.01	0.98	1.1	0.52	0.880261	-0.17	0
Tb927.8.6450	inhibitor of cysteine peptidase,chagasin family (I42)	3659647	inhibitor of cysteine peptidase	endopeptidase inhibitor activity (GO:4866)					121			46		Tb927.8.6450	1.6	1.06	0.53	0.35	0.55	-0.06	0.815369	0.07	0
Tb11.02.2470	hypothetical protein, conserved	3664911	hypothetical protein	zinc ion binding (GO:8270)	GO:0000151~ubiquitin ligase complex, GO:0005622~intracellular, GO:0005623~cell, GO:0032991~macromolecular complex, GO:0043234~protein complex, GO:0044424~intracellular part, GO:0044464~cell part, :::::::	IPR001841 Zinc finger, RING-type, IPR013032 EGF-like region,	PF00097 zf-C3HC4,		466		weak RING finger	46		Tb11.02.2470	1.61	1.74	0.99	0.84	1.11	0.6	0.560921	0.24	0
Tb927.4.710	hypothetical protein, conserved	3656587	hypothetical protein						274		Beta alpha beta sheets	46		Tb927.4.710	2.28	2.23	1.58	1.16	1.12	0.52	1.52873	0.66	0
Tb927.1.4500	hypothetical protein, conserved	4357518									6 TM	46		Tb927.1.4500	1.01	0.97	0.71	0.47	0.61	0.36	0.52821	0.01	0
Tb09.211.4420	hypothetical protein, unlikely	3661090	hypothetical protein						105			46		Tb09.211.4420	0.67	0.73	0.29	0.31	0.44	0.19	0.327507	-0.15	0
Tb11.02.2220	hypothetical protein, conserved	3664003	hypothetical protein						156		5 TM	46		Tb11.02.2220	1.34	1.23	0.79	0.33	0.55	0.3	0.211363	0.1	0
Tb10.70.7950	hypothetical protein, conserved	3661501	hypothetical protein						149		-	46		Tb10.70.7950	0.94	0.8	0.41	0.31	0.39	0.21	0.26485	0	0
Tb927.6.1790	hypothetical protein	3657811	hypothetical protein						175			46		Tb927.6.1790	1.24	1.17	0.89	0.29	0.61	0.12	0.387444	0.12	0
Tb927.7.4470	hypothetical protein, conserved	3658662	hypothetical protein			IPR009779 Translocon-associated, gamma subunit,	PF07074 TRAP-gamma,		193		4 TM	46		Tb927.7.4470	0.84	0.61	0.13	0.12	0.01	0.03	0.171006	-0.06	0
Tb09.211.4220	hypothetical protein, unlikely	3661072	hypothetical protein						120			46		Tb09.211.4220	1.34	1.2	0.9	0.52	0.9	0.3	0.606478	0.12	0
Tb11.02.0350	hypothetical protein, conserved	3664166	hypothetical protein		GO:0005576~extracellular region, :::::::::::::				473		chitin-binding domain	46		Tb11.02.0350	0.65	0.65	0.4	0.23	0.28	0	-0.0664954	-0.03	0
Tb11.02.2730	hypothetical protein, conserved	3664851	hypothetical protein						200		3 TM	46		Tb11.02.2730	1.92	1.45	0.68	0.99	0.95	0.4	0.755735	0.26	0
Tb927.8.910	hypothetical protein, conserved	3659071	hypothetical protein						465		-	46		Tb927.8.910	0.93	0.58	0.35	-0.17	0.61	0.15	0.461227	-0.07	0
Tb09.160.5200	hypothetical protein, conserved	3660482	hypothetical protein			IPR003006 Immunoglobulin/major histocompatibility complex motif, IPR004182 GRAM,	PF02893 GRAM,		295		GRAM domain (glycosyltransferases, myotubularins, other membrane associated.	46		Tb09.160.5200	1.25	1.13	0.56	0.62	0.35	0	0.214243	-0.05	0
Tb11.02.4480	3-methylcrotonoyl-CoA carboxylase beta subunit, putative	3665825	3-methylcrotonoyl-coa carboxylase beta subunit, putative	catalytic activity (GO:3824)	GO:0005622~intracellular, GO:0005623~cell, GO:0005737~cytoplasm, GO:0005739~mitochondrion, GO:0009317~acetyl-CoA carboxylase complex, GO:0009343~biotin carboxylase complex, GO:0032991~macromolecular complex, GO:0043226~organelle, GO:0043227~membrane-bound organelle, GO:0043229~intracellular organelle, GO:0043231~intracellular membrane-bound organelle, GO:0043234~protein complex, GO:0044424~intrac…	IPR000022 Carboxyl transferase, IPR011762 Acetyl-coenzyme A carboxyltransferase, N-terminal, IPR011763 Acetyl-coenzyme A carboxyltransferase, C-terminal,	PF01039 Carboxyl_trans,	tbr00280 Valine, leucine and isoleucine degradation,	612	15223320,	leucine degradation	47	aminoacid	Tb11.02.4480	-0.57	-0.78	-0.42	-0.4	-0.21	-0.1	-0.13493	0.33	0
Tb927.6.2790	L-threonine 3-dehydrogenase, putative	3657914	l-threonine 3-dehydrogenase, putative	catalytic activity (GO:3824)		IPR001509 NAD-dependent epimerase/dehydratase,	PF01370 Epimerase,		332		thr degradation to glycine, mitochondrion	47	aminoacid	Tb927.6.2790	-1.84	-1.77	-1.21	-0.9	-0.72	-0.63	-0.246617	0	0
Tb927.5.1520	heat shock protein HslVU, ATPase subunit HslU, putative	3657262	heat shock protein hslvu, atpase subunit hslu, putative	ATP binding (GO:5524)	GO:0005622~intracellular, GO:0005623~cell, GO:0005737~cytoplasm, GO:0009376~HslUV protease complex, GO:0032991~macromolecular complex, GO:0043234~protein complex, GO:0044424~intracellular part, GO:0044444~cytoplasmic part, GO:0044464~cell part, :::::	IPR003593 AAA+ ATPase, core, IPR004491 Heat shock protein HslU, IPR013093 ATPase AAA-2,	PF01078 Mg_chelatase, PF07724 AAA_2,		475			47	chap	Tb927.5.1520	-0.98	-0.74	-0.65	-0.57	-0.51	-0.35	-0.392176	-0.07	0
Tb927.8.2540	3-ketoacyl-CoA thiolase, putative	3659239	3-ketoacyl-coa thiolase, putative	catalytic activity (GO:3824)	GO:0005622~intracellular, GO:0005623~cell, GO:0005737~cytoplasm, GO:0005739~mitochondrion, GO:0043226~organelle, GO:0043227~membrane-bound organelle, GO:0043229~intracellular organelle, GO:0043231~intracellular membrane-bound organelle, GO:0044424~intracellular part, GO:0044444~cytoplasmic part, GO:0044464~cell part, :::	IPR002155 Thiolase,	PF00108 Thiolase_N, PF02803 Thiolase_C,	tbr00071 Fatty acid metabolism, tbr00120 Bile acid biosynthesis, tbr00280 Valine, leucine and isoleucine degradation, tbr00281 Geraniol degradation, tbr00592 alpha-Linolenic acid metabolism, tbr00642 Ethylbenzene degradation,	438		beta oxidation	47	FA deg	Tb927.8.2540	-2.42	-1.96	-2.03	-1.59	-1.31	-0.7	-0.489125	0.22	0
Tb927.8.7730	hypothetical protein, conserved	3659783	hypothetical protein	DNA binding (GO:3677)	GO:0005623~cell, GO:0016020~membrane, GO:0016021~integral to membrane, GO:0031224~intrinsic to membrane, GO:0044425~membrane part, GO:0044464~cell part, ::::::::	IPR005547 Longevity-assurance protein (LAG1), IPR006634 TRAM, LAG1 and CLN8 homology,	PF03798 LAG1,		397		7TM, ceramide synthesis?	47	FA ss	Tb927.8.7730	-1.06	-0.86	-0.83	-0.8	-0.92	-0.51	-0.0404757	0.05	0
Tb10.6k15.0480	hypothetical protein, conserved	3661686	hypothetical protein						157		flagellum	47	flag	Tb10.6k15.0480	-1.05	-0.83	-0.64	-0.63	-0.36	-0.35	-0.0430913	0.07	0
Tb927.1.3070	hypothetical protein, conserved	4357376		ATP-dependent helicase activity (GO:8026)								47	helicase	Tb927.1.3070	-0.74	-0.52	-0.43	-0.42	-0.32	-0.16	-0.31669	0.08	0
Tb927.5.930	NADH-dependent fumarate reductase	3657201	nadh-dependent fumarate reductase	catalytic activity (GO:3824)	GO:0005622~intracellular, GO:0005623~cell, GO:0020015~glycosome, GO:0043226~organelle, GO:0043227~membrane-bound organelle, GO:0043229~intracellular organelle, GO:0043231~intracellular membrane-bound organelle, GO:0044424~intracellular part, GO:0044464~cell part, :::::	IPR001100 Pyridine nucleotide-disulphide oxidoreductase, class I, IPR001433 Oxidoreductase FAD/NAD(P)-binding, IPR001834 NADH cytochrome b5 reductase (CBR), IPR003374 ApbE-like lipoprotein, IPR003953 Fumarate reductase/succinate dehydrogenase flavoprotein, N-terminal, IPR008333	PF00175 NAD_binding_1, PF00890 FAD_binding_2, PF00970 FAD_binding_6, PF02424 ApbE, PF07992 Pyr_redox_2,		1142		glycosomal pyruvate metabolism	47	glyc	Tb927.5.930	-1.93	-1.82	-1.38	-1.07	-0.84	-0.44	-0.209645	0.06	0
Tb927.3.1380	ATP synthase beta chain, mitochondrial precursor,ATP synthase F1, beta subunit	3656077	atp synthase beta chain, mitochondrial	transporter activity (GO:5215)	GO:0000275~mitochondrial proton-transporting ATP synthase complex, catalytic core F(1), GO:0005622~intracellular, GO:0005623~cell, GO:0005737~cytoplasm, GO:0005739~mitochondrion, GO:0005740~mitochondrial envelope, GO:0005743~mitochondrial inner membrane, GO:0005753~mitochondrial proton-transporting ATP synthase complex, GO:0009579~thylakoid, GO:0016020~membrane, GO:0016021~integral to membrane, G…	IPR000194 ATPase, F1/V1/A1 complex, alpha/beta subunit, nucleotide-binding, IPR000793 ATPase, F1/V1/A1 complex, alpha/beta subunit, C-terminal, IPR003593 AAA+ ATPase, core, IPR004100 ATPase, F1/V1/A1 complex, alpha/beta subunit, N-terminal, IPR005722 ATPase, F1 complex, beta subunit,	PF00006 ATP-synt_ab, PF00306 ATP-synt_ab_C, PF02874 ATP-synt_ab_N,	tbr00190 Oxidative phosphorylation,	519		F1 ATPase	47	mit F1	Tb927.3.1380	-2.04	-1.84	-1.59	-0.96	-0.77	-0.41	-0.0877731	0.14	0
Tb927.5.1710	ribonucleoprotein p18, mitochondrial precursor, putative	3657279	ribonucleoprotein p18, mitochondrial, putative		GO:0005622~intracellular, GO:0005623~cell, GO:0030529~ribonucleoprotein complex, GO:0032991~macromolecular complex, GO:0044424~intracellular part, GO:0044464~cell part, ::::::::				188			47	mit RNA	Tb927.5.1710	-1.7	-1.32	-1.25	-1.11	-0.75	-0.49	-0.28758	0.01	0
Tb10.61.1790	hypothetical protein, conserved	3662851	hypothetical protein	oxidoreductase activity acting on NADH or NADPH (GO:16651)	GO:0005622~intracellular, GO:0005623~cell, GO:0005737~cytoplasm, GO:0005739~mitochondrion, GO:0005740~mitochondrial envelope, GO:0005743~mitochondrial inner membrane, GO:0016020~membrane, GO:0019866~organelle inner membrane, GO:0031090~organelle membrane, GO:0031966~mitochondrial membrane, GO:0031967~organelle envelope, GO:0031975~envelope, GO:0043226~organelle, GO:0043227~membrane-bound organell…	IPR008011 Complex 1 LYR protein,	PF05347 Complex1_LYR,		713		localised to mit oxidoreductase complex	47	mitenz	Tb10.61.1790	-1.01	-0.74	-0.45	-0.31	-0.37	-0.04	-0.293367	0.12	0
Tb927.6.2010	hypothetical protein, conserved	3657837	hypothetical protein			IPR000873 AMP-dependent synthetase and ligase,	PF00501 AMP-binding,		523		ocalised to mitochondrial oxidoreductase complex, Acetyl-CoA synthetase-like	47	mitenz	Tb927.6.2010	-1.21	-0.93	-0.71	-0.55	-0.47	-0.17	-0.227375	0.16	0
Tb11.02.1670	hypothetical protein, conserved	3665012		metalloexopeptidase activity (GO:8235)								47	protease	Tb11.02.1670	-1.07	-1.06	-0.7	-0.55	-0.77	-0.27	-0.534127	-0.02	0
Tb09.211.3370	hypothetical protein, conserved	3660955	hypothetical protein						560		RBD	47	RBP	Tb09.211.3370	-0.82	-0.62	-0.15	-0.47	-0.41	-0.3	-0.486819	0	0
Tb10.6k15.0530	ATP-dependent DEAD/H RNA helicase, putative,ATP-dependent RNA helicase, putative	3662512	atp-dependent dead/h rna helicase, putative	ATP-dependent helicase activity (GO:8026)		IPR000629 RNA helicase, ATP-dependent, DEAD-box type, IPR001650 DNA/RNA helicase, C-terminal, IPR011545 DNA/RNA helicase, DEAD/DEAH box type, N-terminal, IPR014001 DEAD-like helicase, N-terminal, IPR014014 RNA helicase, DEAD-box type, Q motif, IPR014021 Helicase, superfamily 1 and 2, ATP-binding,	PF00270 DEAD, PF00271 Helicase_C,		878		Mak5 nucleolar helicase, ribosomal biogenesis	47	rib	Tb10.6k15.0530	-0.79	-0.53	-0.45	-0.3	-0.5	-0.13	-0.262715	0.09	0
Tb927.5.4420	nucleolar RNA helicase II, putative,nucleolar RNA helicase Gu, putative	3657555	nucleolar rna helicase ii, putative	ATP-dependent helicase activity (GO:8026)	GO:0005622~intracellular, GO:0005623~cell, GO:0005634~nucleus, GO:0005730~nucleolus, GO:0031974~membrane-enclosed lumen, GO:0031981~nuclear lumen, GO:0043226~organelle, GO:0043227~membrane-bound organelle, GO:0043228~non-membrane-bound organelle, GO:0043229~intracellular organelle, GO:0043231~intracellular membrane-bound organelle, GO:0043232~intracellular non-membrane-bound organelle, GO:0043233…	IPR001650 DNA/RNA helicase, C-terminal, IPR011545 DNA/RNA helicase, DEAD/DEAH box type, N-terminal, IPR012562 GUCT, IPR014001 DEAD-like helicase, N-terminal, IPR014014 RNA helicase, DEAD-box type, Q motif, IPR014021 Helicase, superfamily 1 and 2, ATP-binding,	PF00270 DEAD, PF00271 Helicase_C, PF08152 GUCT,		632		Dbp3, ribosome biogenesis	47	rib	Tb927.5.4420	-1.34	-1.38	-1.02	-0.74	-0.87	-0.42	-0.280205	-0.1	0
Tb10.70.6180	ATP-dependent DEAD/H RNA helicase, putative	3661975	atp-dependent dead/h rna helicase, putative	binding (GO:5488)		IPR001650 DNA/RNA helicase, C-terminal, IPR011545 DNA/RNA helicase, DEAD/DEAH box type, N-terminal, IPR014001 DEAD-like helicase, N-terminal, IPR014021 Helicase, superfamily 1 and 2, ATP-binding,	PF00270 DEAD, PF00271 Helicase_C,		596		Dbp10, helicase in pre-ribosomes	47	rib	Tb10.70.6180	-0.86	-0.7	-0.49	-0.3	-0.5	-0.03	-0.410127	0.21	0
Tb10.70.6290	ribonuclease L inhibitor, putative,ATP-binding cassette sub-family E, putative	3662710	ribonuclease l inhibitor, putative	phosphonate transmembrane-transporting ATPase activity (GO:15416)	GO:0005622~intracellular, GO:0005623~cell, GO:0005737~cytoplasm, GO:0044424~intracellular part, GO:0044464~cell part, :::::::::	IPR001450 4Fe-4S ferredoxin, iron-sulphur binding, IPR003439 ABC transporter related, IPR003593 AAA+ ATPase, core, IPR007209 Possible metal-binding region in RNase L inhibitor, RLI, IPR013283 ABC transporter, ABCE,	PF00005 ABC_tran, PF00037 Fer4, PF04068 RLI,		631	14668021,	translation initiation, ribosome biogenesis	47	rib	Tb10.70.6290	-0.97	-0.98	-0.71	-0.61	-0.82	-0.34	-0.377667	0.1	0
Tb927.4.3670	hypothetical protein, conserved	3656898	hypothetical protein			IPR005612 CBF,	PF03914 CBF,		457		CBF domain, perhaps ribosome biogenesis	47	rib	Tb927.4.3670	-1.01	-0.86	-0.46	-0.42	-0.33	-0.24	-0.227787	0.21	0
Tb11.01.0260	exosome complex exonuclease RRP44, putative	3665910	exosome complex exonuclease rrp44, putative	ribonuclease activity (GO:4540)	GO:0000178~exosome (RNase complex), GO:0005622~intracellular, GO:0005623~cell, GO:0032991~macromolecular complex, GO:0043234~protein complex, GO:0044424~intracellular part, GO:0044464~cell part, :::::::	IPR001900 Ribonuclease II and R, IPR002052 N-6 Adenine-specific DNA methylase,	PF00773 RNB,		895			47	RNAdeg	Tb11.01.0260	-0.88	-0.69	-0.48	-0.45	-0.25	-0.17	-0.212568	0.1	0
Tb11.47.0015	hypothetical protein, conserved	3664231	hypothetical protein	protein kinase activity (GO:4672)			PF00069 Pkinase,		1156			47	signal K	Tb11.47.0015	-0.87	-0.76	-0.62	-0.3	-0.69	-0.03	-0.0847378	0.3	0
Tb10.406.0240	kinetoplastod-specific dual specificity phosphatase, putative	3663074	dual specificity protein phosphatase, putative	transcription corepressor activity (GO:0003714)		IPR000340 Protein-tyrosine phosphatase, dual specificity, IPR000387 Protein-tyrosine phosphatase, Tyr-specific/dual-specificity type,	PF00782 DSPc,		199			47	signal P	Tb10.406.0240	-1.03	-0.94	-0.74	-0.75	-0.79	-0.42	-0.0702387	-0.07	0
Tb11.46.0008	arginyl-tRNA synthetase, putative	3664252	arginyl-trna synthetase, putative	arginine-tRNA ligase activity (GO:4814)	GO:0005622~intracellular, GO:0005623~cell, GO:0005737~cytoplasm, GO:0044424~intracellular part, GO:0044464~cell part, :::::::::	IPR001278 Arginyl-tRNA synthetase, class Ic, IPR001412 Aminoacyl-tRNA synthetase, class I, IPR005148 Arginyl tRNA synthetase, class Ic, N-terminal, IPR008909 DALR anticodon binding, IPR014729 Rossmann-like alpha/beta/alpha sandwich fold,	PF00750 tRNA-synt_1d, PF03485 Arg_tRNA_synt_N, PF05746 DALR_1,	tbr00330 Arginine and proline metabolism, tbr00970 Aminoacyl-tRNA biosynthesis,	692			47	translation	Tb11.46.0008	-1.09	-0.84	-0.69	-0.49	-0.74	-0.29	-0.380042	0.1	0
Tb927.3.2900	elongation initiation factor 2 alpha subunit, putative	3656227	elongation initiation factor 2 alpha subunit, putative	nucleic acid binding (GO:3676)	GO:0005622~intracellular, GO:0005623~cell, GO:0005737~cytoplasm, GO:0005850~eukaryotic translation initiation factor 2 complex, GO:0032991~macromolecular complex, GO:0043234~protein complex, GO:0044424~intracellular part, GO:0044444~cytoplasmic part, GO:0044464~cell part, :::::	IPR003029 S1, RNA binding, IPR011488 Eukaryotic translation initiation factor 2, alpha subunit, IPR012340 Nucleic acid-binding, OB-fold,	PF00575 S1, PF07541 EIF_2_alpha,		418			47	translation	Tb927.3.2900	-0.83	-0.66	-0.74	-0.45	-0.57	-0.39	-0.277368	0	0
Tb927.8.4820	hypothetical protein, conserved	3659481	hypothetical protein	nucleic acid binding (GO:3676)		IPR003890 MIF4G-like, type 3,	PF02854 MIF4G,		622		eIF4G-domain	47	translation	Tb927.8.4820	-1.36	-1.34	-0.93	-0.59	-0.89	-0.5	-0.531745	0.12	0
Tb11.02.0630	ABC transporter, putative,adrenoleukodystrophy protein homolog	3664281	abc transporter, putative	D-ribose-importing ATPase activity (GO:15611)	GO:0005622~intracellular, GO:0005623~cell, GO:0005737~cytoplasm, GO:0005777~peroxisome, GO:0016020~membrane, GO:0016021~integral to membrane, GO:0031224~intrinsic to membrane, GO:0032991~macromolecular complex, GO:0042579~microbody, GO:0043190~ATP-binding cassette (ABC) transporter complex, GO:0043226~organelle, GO:0043227~membrane-bound organelle, GO:0043229~intracellular organelle, GO:0043231~i…	IPR003439 ABC transporter related, IPR003593 AAA+ ATPase, core, IPR010509 ABC transporter, N-terminal,	PF00005 ABC_tran, PF06472 ABC_membrane_2,		641	11152613,	glycosome?	47	transporter	Tb11.02.0630	-0.97	-0.87	-0.72	-0.59	-0.44	-0.15	-0.31999	0.1	0
Tb10.389.0150	hypothetical protein, conserved	3662945	hypothetical protein	binding (GO:0005488)		IPR000357 HEAT, IPR011989 Armadillo-like helical,	PF02985 HEAT,		2651			47		Tb10.389.0150	-0.7	-0.37	-0.5	-0.27	-0.28	-0.09	-0.0760944	0.22	0
Tb09.160.0740	hypothetical protein, conserved	3660394	hypothetical protein						109		-	47		Tb09.160.0740	-1.19	-1.14	-0.56	-0.63	-0.56	-0.2	-0.399536	0.14	0
Tb927.1.4090	hypothetical protein, unlikely	4357483										47		Tb927.1.4090	-2.19	-1.79	-1.61	-0.99	-0.95	-0.29	-0.350133	0.14	0
Tb927.4.720	hypothetical protein, conserved	3656588	hypothetical protein						105		-	47		Tb927.4.720	-1.52	-1.16	-1.07	-0.7	-0.47	-0.35	0.0187593	0.12	0
Tb927.7.1110	asparagine synthetase a, putative	3658321	asparagine synthetase a, putative	ligase activity (GO:16874)	GO:0005622~intracellular, GO:0005623~cell, GO:0005737~cytoplasm, GO:0044424~intracellular part, GO:0044464~cell part, :::::::::	IPR004618 Aspartate--ammonia ligase, IPR006195 Aminoacyl-tRNA synthetase, class II,	PF03590 AsnA,	tbr00252 Alanine and aspartate metabolism, tbr00460 Cyanoamino acid metabolism, tbr00910 Nitrogen metabolism,	351			48	aminoacid	Tb927.7.1110	0.65	0.32	0.49	0.76	0.01	0.09	0.119143	0.1	0
Tb927.8.5080	hypothetical protein, conserved	3659509	hypothetical protein	amidase activity (GO:4040)		IPR000120 Amidase signature enzyme,	PF01425 Amidase,		595			48	enz	Tb927.8.5080	1.76	1.52	1.41	1.79	0.71	0.39	0.797165	0.18	0
Tb927.7.4170	fatty acid elongase, putative	3658633	fatty acid elongase, putative	fatty acid elongase activity (GO:9922)	GO:0005622~intracellular, GO:0005623~cell, GO:0005737~cytoplasm, GO:0005783~endoplasmic reticulum, GO:0005789~endoplasmic reticulum membrane, GO:0012505~endomembrane system, GO:0016020~membrane, GO:0016021~integral to membrane, GO:0030176~integral to endoplasmic reticulum membrane, GO:0031090~organelle membrane, GO:0031224~intrinsic to membrane, GO:0031227~intrinsic to endoplasmic reticulum membr…	IPR002076 GNS1/SUR4 membrane protein,	PF01151 ELO,		271		unsaturated FA synthesis	48	FA ss	Tb927.7.4170	0.57	0.6	0.66	0.49	0.07	0.1	0.242409	-0.14	0
Tb927.8.4060	flagellum-adhesion glycoprotein, putative	3659406	flagellum-adhesion glycoprotein, putative		GO:0005622~intracellular, GO:0005623~cell, GO:0009434~microtubule-based flagellum, GO:0016020~membrane, GO:0016021~integral to membrane, GO:0019861~flagellum, GO:0020016~flagellar pocket, GO:0031224~intrinsic to membrane, GO:0042995~cell projection, GO:0043226~organelle, GO:0043227~membrane-bound organelle, GO:0043229~intracellular organelle, GO:0043231~intracellular membrane-bound organelle, GO:…	IPR001258 NHL repeat, IPR011042 Six-bladed beta-propeller, TolB-like,	PF01436 NHL,		590		not fla1	48	flag	Tb927.8.4060	2.85	2.19	2	1.92	0.95	0.35	1.35603	0.68	0
Tb10.70.7330	adenylate kinase, putative	3662998	adenylate kinase, putative	adenylate kinase activity (GO:4017)		IPR000850 Adenylate kinase, IPR006259 Adenylate kinase, subfamily, IPR011769 Adenylate/cytidine kinase, N-terminal,	PF00406 ADK,	tbr00230 Purine metabolism,	260		glycosome	48	glyc	Tb10.70.7330	1.03	0.85	0.71	0.95	0.12	-0.26	-0.249636	0	0
Tb10.70.7090	serine carboxypeptidase III precursor, putative,serine carboxypeptidase (CBP1) precursor, putative,serine peptidase, Clan SC, Family S10	3661898	serine carboxypeptidase iii, putative	hydrolase activity (GO:16787)		IPR001563 Peptidase S10, serine carboxypeptidase,	PF00450 Peptidase_S10,		464			48	protease	Tb10.70.7090	2.53	2.53	2.02	2.22	1.07	0.18	1.22462	0.15	0
Tb927.8.3550	mitogen-activated protein kinase 3, putative	3659358	mitogen-activated protein kinase 3, putative	protein kinase activity (GO:4672)		IPR000719 Protein kinase, core, IPR002290 Serine/threonine protein kinase, IPR003527 MAP kinase, IPR008271 Serine/threonine protein kinase, active site,	PF00069 Pkinase,	tbr00562 Inositol phosphate metabolism, tbr00632 Benzoate degradation via CoA ligation, tbr04070 Phosphatidylinositol signaling system,	371			48	signal K	Tb927.8.3550	0.81	0.88	0.51	0.57	0.24	-0.16	0.412869	0.22	0
Tb927.3.3380	TFIIF-stimulated CTD phosphatase, putative	3656278	hypothetical protein	protein serine threonine phosphatase activity (GO:4722)		IPR004274 NLI interacting factor,	PF03031 NIF,		364			48	signal P	Tb927.3.3380	1.45	1.44	1.18	1.48	0.88	0.27	0.870305	0.43	0
Tb927.4.3630	protein phosphatase 1, putative	3656900	serine/threonine-protein phosphatase pp1, putative	protein serine threonine phosphatase activity (GO:4722)		IPR004843 Metallophosphoesterase, IPR006186 Serine/threonine-specific protein phosphatase and bis(5-nucleosyl)-tetraphosphatase,	PF00149 Metallophos,		294			48	signal P	Tb927.4.3630	1.04	1.04	1.18	0.93	0.27	0.05	0.272441	0.16	0
Tb10.70.7750	hypothetical protein, conserved	3663118	hypothetical protein	transporter activity (GO:5215)		IPR007603 Protein of unknown function DUF580,	PF04515 DUF580,		688		10 TM	48	transporter	Tb10.70.7750	2.82	2.38	2.08	2.4	1.29	0.33	1.38786	0.24	0
Tb09.211.3610	ubiquitin-activating enzyme E1, putative	3661010	ubiquitin-activating enzyme e1, putative	catalytic activity (GO:0003824)	GO:0005622~intracellular, GO:0005623~cell, GO:0005737~cytoplasm, GO:0005739~mitochondrion, GO:0043226~organelle, GO:0043227~membrane-bound organelle, GO:0043229~intracellular organelle, GO:0043231~intracellular membrane-bound organelle, GO:0044424~intracellular part, GO:0044444~cytoplasmic part, GO:0044464~cell part, :::	IPR000011 Ubiquitin-activating enzyme, E1, IPR000127 Ubiquitin-activating enzyme repeat, IPR000594 UBA/THIF-type NAD/FAD binding fold,	PF00899 ThiF, PF02134 UBACT,		1214	15223320,		48	ubiq	Tb09.211.3610	1.37	1.15	1.09	1.24	0.49	-0.06	0.501088	0.21	0
Tb927.2.4410	hypothetical protein, conserved	3655741			GO:0005623~cell, GO:0016020~membrane, GO:0016021~integral to membrane, GO:0031224~intrinsic to membrane, GO:0044425~membrane part, GO:0044464~cell part, ::::::::		PF05832 DUF846,				3 TM, Tvp23, late golgi	48	vestrans	Tb927.2.4410	0.83	0.77	0.55	0.57	0.21	0.07	0.125215	-0.01	0
Tb10.70.0830	clathrin heavy chain	3662495	clathrin heavy chain	binding (GO:5488)	GO:0005622~intracellular, GO:0005623~cell, GO:0005737~cytoplasm, GO:0005886~plasma membrane, GO:0005905~coated pit, GO:0012505~endomembrane system, GO:0012506~vesicle membrane, GO:0016020~membrane, GO:0016023~cytoplasmic membrane-bound vesicle, GO:0030117~membrane coat, GO:0030118~clathrin coat, GO:0030120~vesicle coat, GO:0030125~clathrin vesicle coat, GO:0030135~coated vesicle, GO	IPR000547 Clathrin, heavy chain/VPS, 7-fold repeat, IPR001473 Clathrin, heavy chain, propeller, N-terminal, IPR002345 Lipocalin, IPR011990 Tetratricopeptide-like helical, IPR015348 Clathrin, heavy chain, linker, core motif,	PF00637 Clathrin, PF01394 Clathrin_propel, PF09268 Clathrin-link,		1703			48	vestrans	Tb10.70.0830	1.53	1.69	1.1	1.08	0.68	-0.13	0.159251	0.12	0
Tb10.70.7320	hypothetical protein, conserved	3662837	hypothetical protein	binding (GO:5488)		IPR001005 SANT, DNA-binding, IPR001680 WD40 repeat,	PF00400 WD40,		1719		H ATPase? WD repeat.	48		Tb10.70.7320	1.12	1.19	0.59	0.85	0.45	0	-0.0261721	0.04	0
Tb927.8.3590	hypothetical protein, conserved	3659355	hypothetical protein						652		-	48		Tb927.8.3590	0.54	0.38	0.36	0.45	0.01	-0.08	0.310888	0	0
Tb927.6.3180	hypothetical protein, conserved	3657952	hypothetical protein						492		-	48		Tb927.6.3180	0.95	0.57	0.71	0.74	-0.12	-0.07	0.430587	0.01	0
Tb11.01.6760	hypothetical protein, conserved	3664401	hypothetical protein			IPR006968 Protein of unknown function DUF647,	PF04884 DUF647,		595		6 TM	48		Tb11.01.6760	0.43	0.44	0.43	0.49	0.02	-0.07	0.0950207	-0.01	0
Tb11.02.3050	hypothetical protein, conserved	3664901	hypothetical protein						690		7 TM	48		Tb11.02.3050	1.57	1.8	1.36	1.17	0.14	0.11	0.738383	0.14	0
Tb927.5.4570	hypothetical protein, conserved	3657566	hypothetical protein						818		NHL domain	48		Tb927.5.4570	1.94	1.78	1.43	1.45	0.86	0.31	0.805939	0.38	0
Tb10.70.4080	hypothetical protein, conserved	3662930	hypothetical protein						940		cyskel	48		Tb10.70.4080	1.28	1.32	1.13	0.92	0.49	0.07	1.25514	0.36	0
Tb927.4.3400	hypothetical protein, conserved	3656872	hypothetical protein						605		-	48		Tb927.4.3400	1.59	1.21	1.3	1.36	0.79	0.33	1.00994	0.31	0
Tb11.01.4850	hypothetical protein, conserved	3665269	hypothetical protein						270		cyskel	48		Tb11.01.4850	0.64	0.59	0.76	0.48	0.15	-0.08	0.176552	0.04	0
Tb927.4.2750	hypothetical protein, conserved	3656804	hypothetical protein						299		-	48		Tb927.4.2750	0.88	0.79	0.98	0.68	0.14	-0.07	0.256936	0.09	0
Tb927.8.7970	hypothetical protein	3659804	hypothetical protein						494		-	48		Tb927.8.7970	2.93	2.35	2.13	2.21	1.11	0.12	0.601253	-0.01	0
Tb10.389.0720	hypothetical protein, conserved	3661578	hypothetical protein						1013		-	48		Tb10.389.0720	2.52	2.15	1.78	1.86	0.93	0.21	0.277279	0.06	0
Tb927.8.8000	hypothetical protein, conserved	3659813	hypothetical protein						542		cyskel	48		Tb927.8.8000	1.84	1.62	1.58	1.35	0.84	0.23	1.13275	0.19	0
Tb09.211.2570	t-complex protein 1, eta subunit, putative,t-complex protein 1 (eta subunit), putative	3660858	t-complex protein 1, eta subunit, putative	ATP binding (GO:5524)	GO:0005622~intracellular, GO:0005623~cell, GO:0005737~cytoplasm, GO:0005829~cytosol, GO:0005832~chaperonin-containing T-complex, GO:0032991~macromolecular complex, GO:0043234~protein complex, GO:0044424~intracellular part, GO:0044444~cytoplasmic part, GO:0044445~cytosolic part, GO:0044464~cell part, :::	IPR000629 RNA helicase, ATP-dependent, DEAD-box type, IPR000719 Protein kinase, core, IPR002194 Chaperonin TCP-1, IPR002423 Chaperonin Cpn60/TCP-1, IPR012720 T-complex protein 1, eta subunit,	PF00069 Pkinase, PF00118 Cpn60_TCP1,		568		TRiC, folds newly-synthesised polypeptides	49	chap	Tb09.211.2570	-0.21	-0.58	-0.85	-0.51	-0.92	-0.49	-0.241256	0.19	0
Tb11.01.8510	t-complex protein 1, alpha subunit, putative	3664566	t-complex protein 1, alpha subunit, putative	ATP binding (GO:5524)	GO:0005622~intracellular, GO:0005623~cell, GO:0005737~cytoplasm, GO:0005829~cytosol, GO:0005832~chaperonin-containing T-complex, GO:0032991~macromolecular complex, GO:0043234~protein complex, GO:0044424~intracellular part, GO:0044444~cytoplasmic part, GO:0044445~cytosolic part, GO:0044464~cell part, :::	IPR001844 Chaperonin Cpn60, IPR002194 Chaperonin TCP-1, IPR002423 Chaperonin Cpn60/TCP-1, IPR012715 T-complex protein 1, alpha subunit,	PF00118 Cpn60_TCP1,		505		TriC	49	chap	Tb11.01.8510	-0.34	-0.66	-0.76	-0.35	-0.87	-0.31	-0.27956	0.2	0
Tb11.42.0003	t-complex protein 1, beta subunit, putative	3664360	t-complex protein 1, beta subunit, putative	ATP binding (GO:5524)	GO:0005622~intracellular, GO:0005623~cell, GO:0005737~cytoplasm, GO:0005829~cytosol, GO:0005832~chaperonin-containing T-complex, GO:0032991~macromolecular complex, GO:0043234~protein complex, GO:0044424~intracellular part, GO:0044444~cytoplasmic part, GO:0044445~cytosolic part, GO:0044464~cell part, :::	IPR001844 Chaperonin Cpn60, IPR002194 Chaperonin TCP-1, IPR002423 Chaperonin Cpn60/TCP-1, IPR012716 T-complex protein 1, beta subunit,	PF00118 Cpn60_TCP1,		529		TriC	49	chap	Tb11.42.0003	-0.64	-0.52	-0.78	-0.47	-0.88	-0.32	-0.128663	0.24	0
Tb10.70.7050	t-complex protein 1, delta subunit, putative	3662338	t-complex protein 1, delta subunit, putative	ATP binding (GO:5524)	GO:0005622~intracellular, GO:0005623~cell, GO:0005737~cytoplasm, GO:0005829~cytosol, GO:0005832~chaperonin-containing T-complex, GO:0032991~macromolecular complex, GO:0043234~protein complex, GO:0044424~intracellular part, GO:0044444~cytoplasmic part, GO:0044445~cytosolic part, GO:0044464~cell part, :::	IPR001844 Chaperonin Cpn60, IPR002194 Chaperonin TCP-1, IPR002423 Chaperonin Cpn60/TCP-1, IPR012717 T-complex protein 1, delta subunit,	PF00118 Cpn60_TCP1,		536		TriC	49	chap	Tb10.70.7050	-0.23	-0.61	-0.78	-0.5	-0.67	-0.4	-0.287915	0.23	0
Tb11.01.5860	t-complex protein 1, epsilon subunit, putative	3665301	t-complex protein 1, epsilon subunit, putative	ATP binding (GO:5524)	GO:0005622~intracellular, GO:0005623~cell, GO:0005737~cytoplasm, GO:0005829~cytosol, GO:0005832~chaperonin-containing T-complex, GO:0032991~macromolecular complex, GO:0043234~protein complex, GO:0044424~intracellular part, GO:0044444~cytoplasmic part, GO:0044445~cytosolic part, GO:0044464~cell part, :::	IPR001844 Chaperonin Cpn60, IPR002194 Chaperonin TCP-1, IPR002423 Chaperonin Cpn60/TCP-1, IPR012718 T-complex protein 1, epsilon subunit,	PF00118 Cpn60_TCP1,		538		TriC	49	chap	Tb11.01.5860	-0.17	-0.55	-0.56	-0.47	-0.62	-0.23	-0.234984	0.15	0
Tb927.8.3150	t-complex protein 1 gamma subunit, putative	3659312	t-complex protein 1 gamma subunit, putative	ATP binding (GO:5524)	GO:0005622~intracellular, GO:0005623~cell, GO:0005737~cytoplasm, GO:0005829~cytosol, GO:0005832~chaperonin-containing T-complex, GO:0032991~macromolecular complex, GO:0043234~protein complex, GO:0044424~intracellular part, GO:0044444~cytoplasmic part, GO:0044445~cytosolic part, GO:0044464~cell part, :::	IPR001844 Chaperonin Cpn60, IPR002194 Chaperonin TCP-1, IPR002423 Chaperonin Cpn60/TCP-1, IPR012719 T-complex protein 1, gamma subunit,	PF00118 Cpn60_TCP1,		556		TriC	49	chap	Tb927.8.3150	-0.18	-0.56	-0.76	-0.34	-0.67	-0.28	-0.407786	0.13	0
Tb927.4.2000	RuvB-like DNA helicase, putative,ATP-dependent DNA helicase, putative	3656729	ruvb-like dna helicase, putative	ATP-dependent 5 -3 DNA helicase activity (GO:43141)	GO:0005622~intracellular, GO:0005623~cell, GO:0005634~nucleus, GO:0043226~organelle, GO:0043227~membrane-bound organelle, GO:0043229~intracellular organelle, GO:0043231~intracellular membrane-bound organelle, GO:0044424~intracellular part, GO:0044464~cell part, :::::	IPR003593 AAA+ ATPase, core, IPR003959 AAA ATPase, core, IPR010339 TIP49, C-terminal,	PF00004 AAA, PF03796 DnaB_C, PF06068 TIP49,	tbr00500 Starch and sucrose metabolism, tbr00790 Folate biosynthesis,	474			49	DNA	Tb927.4.2000	-0.7	-0.88	-0.99	-0.62	-1.1	-0.57	-0.265017	-0.07	0
Tb11.46.0009	hypothetical protein, conserved,zinc finger protein family member, putative	3664251	hypothetical protein	single-stranded DNA-dependent ATP-dependent DNA helicase activity (GO:17116)		IPR000571 Zinc finger, CCCH-type, IPR001650 DNA/RNA helicase, C-terminal,	PF00271 Helicase_C, PF00642 zf-CCCH,		517			49	DNA	Tb11.46.0009	-0.07	-0.44	-0.54	-0.27	-0.65	-0.36	-0.0297724	0.16	0
Tb927.1.2670	axoneme central apparatus protein,flagellar protein PF16	4357337		binding (GO:5488)								49	flag	Tb927.1.2670	-0.04	0.09	-0.14	-0.09	-0.47	-0.09	-0.401433	0.35	0
Tb927.4.1300	hypothetical protein, conserved	3656660	hypothetical protein						374		flagellum	49	flag	Tb927.4.1300	0.04	-0.37	-0.62	-0.38	-0.8	-0.61	-0.190798	0.05	0
Tb10.61.0540	hypothetical protein, conserved	3661834	hypothetical protein						315		flagellum	49	flag	Tb10.61.0540	0.01	-0.29	-0.68	-0.47	-0.89	-0.43	-0.136606	0.11	0
Tb09.160.4560	arginine kinase	3660459	arginine kinase	transferase activity transferring phosphorus-containing groups (GO:0016772)		IPR000749 ATP guanido phosphotransferase, IPR014746 Glutamine synthetase/guanido kinase, catalytic region,	PF00217 ATP-gua_Ptrans, PF02807 ATP-gua_PtransN,	tbr00330 Arginine and proline metabolism,	404			49	glyc	Tb09.160.4560	-0.19	-0.51	-0.72	-0.64	-1.01	-0.58	-0.288665	0.01	0
Tb09.211.1750	mitochondrial carrier protein, putative,mitochondrial phosphate transporter, putative	3660710	mitochondrial carrier protein, putative	binding (GO:0005488)	GO:0005622~intracellular, GO:0005623~cell, GO:0005737~cytoplasm, GO:0005739~mitochondrion, GO:0005740~mitochondrial envelope, GO:0005743~mitochondrial inner membrane, GO:0016020~membrane, GO:0016021~integral to membrane, GO:0019866~organelle inner membrane, GO:0031090~organelle membrane, GO:0031224~intrinsic to membrane, GO:0031966~mitochondrial membrane, GO:0031967~organelle envelope, GO:0031975…	IPR001993 Mitochondrial substrate carrier,	PF00153 Mito_carr,		317		MCP	49	mit MCP	Tb09.211.1750	-0.17	-0.69	-0.42	-0.3	-0.65	-0.37	-0.165907	0.13	0
Tb11.02.5720	ribonucleoside-diphosphate reductase large chain	3665440	ribonucleoside-diphosphate reductase large chain	oxidoreductase activity (GO:16491)	GO:0005622~intracellular, GO:0005623~cell, GO:0005737~cytoplasm, GO:0005971~ribonucleoside-diphosphate reductase complex, GO:0032991~macromolecular complex, GO:0043234~protein complex, GO:0044424~intracellular part, GO:0044444~cytoplasmic part, GO:0044464~cell part, :::::	IPR000788 Ribonucleotide reductase large subunit, C-terminal, IPR002355 Multicopper oxidase, copper-binding site, IPR005144 ATP-cone, IPR013346 Ribonucleoside-diphosphate reductase, alpha subunit, IPR013509 Ribonucleotide reductase large subunit, N-terminal,	PF00317 Ribonuc_red_lgN, PF02867 Ribonuc_red_lgC, PF03477 ATP-cone,	tbr00230 Purine metabolism, tbr00240 Pyrimidine metabolism,	838	9192674,		49	nucleotide	Tb11.02.5720	-0.21	-0.27	-0.74	-0.35	-0.72	-0.34	-0.404027	0.31	0
Tb10.61.1870	aminopeptidase, putative,metallo-peptidase, Clan MG, Family M24	3663104	aminopeptidase, putative	peptidase activity (GO:8233)		IPR000994 Peptidase M24, catalytic core,	PF00557 Peptidase_M24,		382			49	protease	Tb10.61.1870	-0.04	-0.4	-0.48	-0.39	-0.56	-0.08	0.0430012	0.03	0
Tb927.1.2600	pumillio RNA binding protein, putative	4357330		nucleic acid binding (GO:3676)							PUF9	49	RBP	Tb927.1.2600	-0.07	-0.39	-0.53	-0.38	-0.74	-0.44	-0.207342	0.27	0
Tb927.8.710	RNA-binding protein, putative	3659047	rna-binding protein, putative	RNA binding (GO:3723)		IPR000504 RNA recognition motif, RNP-1, IPR012677 Nucleotide-binding, alpha-beta plait,	PF00076 RRM_1,		1377		DRBD17	49	RBP	Tb927.8.710	0.05	-0.3	-0.17	-0.09	-0.64	-0.47	-0.129593	0.23	0
Tb09.160.1160	nucleolar protein	3660262	hypothetical protein	minus-end-directed microtubule motor activity (GO:0008569)					757		NOP86	49	rib	Tb09.160.1160	0.04	-0.11	-0.54	-0.26	-0.51	-0.14	-0.220238	0.25	0
Tb10.6k15.2220	eukaryotic translation initiation factor 3 subunit 8, putative	3662211	eukaryotic translation initiation factor 3 subunit 8, putative	binding (GO:5488)	GO:0005622~intracellular, GO:0005623~cell, GO:0005737~cytoplasm, GO:0005852~eukaryotic translation initiation factor 3 complex, GO:0032991~macromolecular complex, GO:0043234~protein complex, GO:0044424~intracellular part, GO:0044444~cytoplasmic part, GO:0044464~cell part, :::::	IPR008905 Eukaryotic translation initiation factor 3 subunit 8, N-terminal,	PF05470 eIF-3c_N,		740			49	translation	Tb10.6k15.2220	-0.88	-1	-0.89	-0.49	-1.12	-0.34	-0.561158	0.01	0
Tb927.6.4590	glutamyl-tRNA synthetase, putative	3658098	glutamyl-trna synthetase, putative	catalytic activity (GO:3824)	GO:0005622~intracellular, GO:0005623~cell, GO:0005737~cytoplasm, GO:0044424~intracellular part, GO:0044464~cell part, :::::::::	IPR000924 Glutamyl/glutaminyl-tRNA synthetase, class Ic, IPR001412 Aminoacyl-tRNA synthetase, class I, IPR004526 Glutamyl-tRNA synthetase, class Ic, archaeal/eukaryotic cytosolic,	PF00749 tRNA-synt_1c, PF03950 tRNA-synt_1c_C,	tbr00251 Glutamate metabolism, tbr00860 Porphyrin and chlorophyll metabolism, tbr00970 Aminoacyl-tRNA biosynthesis,	607			49	translation	Tb927.6.4590	-0.68	-0.44	-0.59	-0.2	-0.82	-0.33	-0.130486	0.02	0
Tb10.70.2650	elongation factor 2	3662792	elongation factor 2	GTP binding (GO:5525)		IPR000640 Translation elongation factor EFG/EF2, C-terminal, IPR000795 Protein synthesis factor, GTP-binding, IPR004161 Translation elongation factor EFTu/EF1A, domain 2, IPR005225 Small GTP-binding protein domain, IPR005517 Translation elongation factor EFG/EF2, domain IV, IPR014721 Ribosomal protein S5 domain 2-type fold,	PF00009 GTP_EFTU, PF00679 EFG_C, PF03144 GTP_EFTU_D2, PF03764 EFG_IV,		846			49	translation	Tb10.70.2650	0.14	-0.37	-0.5	-0.2	-0.84	-0.11	-0.0336476	0.26	0
Tb927.2.2230	hypothetical protein, conserved	3655523									-	49		Tb927.2.2230	-0.41	-0.57	-0.55	-0.58	-0.86	-0.32	-0.118096	0.04	0
Tb927.1.680	hypothetical protein, unlikely	4357151										49		Tb927.1.680	-0.04	-0.23	-0.56	-0.18	-0.47	-0.07	-0.0521478	0.31	0
Tb10.6k15.0030	EP2 procyclin	3661534	ep2 procyclin		GO:0005623~cell, GO:0009986~cell surface, GO:0016020~membrane, GO:0044464~cell part, ::::::::::	IPR008882 Procyclic acidic repetitive,	PF05887 Trypan_PARP,		129	11171982, 8420963,		50	procyc	Tb10.6k15.0030	-4.51	-2.58	-3.62	-2.01	-1.16	-0.28	-0.871392	-0.42	0
Tb927.6.520	EP3-2 procyclin,PARP A-beta,surface protein EP3-3 procyclin precursor,procyclic form specific polypeptide A-beta precursor	3657688	ep3-2 procyclin		GO:0005623~cell, GO:0009986~cell surface, GO:0016020~membrane, GO:0016021~integral to membrane, GO:0031224~intrinsic to membrane, GO:0044425~membrane part, GO:0044464~cell part, :::::::	IPR008882 Procyclic acidic repetitive,	PF05887 Trypan_PARP,		129			50	procyc	Tb927.6.520	-4.62	-2.43	-3.89	-1.81	-1.2	-0.34	-0.812617	-0.33	0
Tb927.6.480	EP3-2 procyclin,PARP A-beta,surface protein EP3-2,surface protein EP3-2 procyclin precursor,procyclic form specific polypeptide A-beta precursor	3657687	ep3-2 procyclin		GO:0005623~cell, GO:0009986~cell surface, GO:0016020~membrane, GO:0016021~integral to membrane, GO:0031224~intrinsic to membrane, GO:0044425~membrane part, GO:0044464~cell part, :::::::	IPR000600 ROK, IPR008882 Procyclic acidic repetitive,	PF00480 ROK, PF05887 Trypan_PARP,		123			50	procyc	Tb927.6.480	-4.29	-2.46	-3.59	-1.92	-1.09	-0.23	-0.869467	-0.32	0
Tb927.6.510	GPEET2 procyclin precursor,PARP A-alpha,procyclin A-alpha,procyclic form specific polypeptide A-alpha precursor	3657686	gpeet2 procyclin		GO:0005623~cell, GO:0009986~cell surface, GO:0016020~membrane, GO:0016021~integral to membrane, GO:0031224~intrinsic to membrane, GO:0044425~membrane part, GO:0044464~cell part, :::::::	IPR008882 Procyclic acidic repetitive,	PF05887 Trypan_PARP,		114			50	procyc	Tb927.6.510	-4.66	-2.97	-3.76	-2.72	-1.02	-0.05	0.102197	0.26	0
Tb927.5.2260	hypothetical protein, conserved	3657333	hypothetical protein			IPR005184 Protein of unknown function DUF306, Meta and HslJ,	PF03724 META,		134		Leish META1	50	procyc	Tb927.5.2260	-4.26	-2.97	-3	-2.02	-1.73	-0.36	-0.625987	-0.26	0
Tb927.5.2170	hypothetical protein, conserved	3657326	hypothetical protein			IPR005184 Protein of unknown function DUF306, Meta and HslJ,	PF03724 META,		134		Leish META1	50	procyc	Tb927.5.2170	-4.4	-3.21	-3.52	-2.38	-1.94	-0.75	-0.543225	-0.22	0
Tb927.5.2230	hypothetical protein, conserved	3657336	hypothetical protein			IPR005184 Protein of unknown function DUF306, Meta and HslJ,	PF03724 META,		134		Leish META1	50	procyc	Tb927.5.2230	-4.16	-3.08	-3.54	-2.4	-1.91	-0.73	-0.69343	-0.22	0
Tb927.5.2160	hypothetical protein, conserved	3657325	hypothetical protein			IPR005184 Protein of unknown function DUF306, Meta and HslJ,	PF03724 META,		134		META domain	50	procyc	Tb927.5.2160	-2.59	-2	-1.75	-1.47	-0.84	-0.18	-0.0270327	-0.01	0
Tb11.02.2620	ATP-dependent DEAD/H RNA helicase, putative,ATP-dependent RNA helicase, putative	3664983	atp-dependent dead/h rna helicase, putative	ATP-dependent helicase activity (GO:8026)		IPR001650 DNA/RNA helicase, C-terminal, IPR011545 DNA/RNA helicase, DEAD/DEAH box type, N-terminal, IPR014001 DEAD-like helicase, N-terminal, IPR014014 RNA helicase, DEAD-box type, Q motif, IPR014021 Helicase, superfamily 1 and 2, ATP-binding,	PF00270 DEAD, PF00271 Helicase_C,	tbr00500 Starch and sucrose metabolism, tbr00790 Folate biosynthesis,	601			50	helicase	Tb11.02.2620	-1.09	-0.76	-0.67	-0.53	-0.21	-0.17	-0.275044	0.11	0
Tb927.7.7430	ATP synthase alpha chain, mitochondrial precursor,ATP synthase F1, alpha subunit	3658973	atp synthase alpha chain, mitochondrial	transporter activity (GO:5215)	GO:0005622~intracellular, GO:0005623~cell, GO:0009579~thylakoid, GO:0016020~membrane, GO:0016469~proton-transporting two-sector ATPase complex, GO:0032991~macromolecular complex, GO:0033178~proton-transporting two-sector ATPase complex, catalytic domain, GO:0043226~organelle, GO:0043227~membrane-bound organelle, GO:0043229~intracellular organelle, GO:0043231~intracellular membrane-bound organelle…	IPR000194 ATPase, F1/V1/A1 complex, alpha/beta subunit, nucleotide-binding, IPR000790 ATPase, F1 complex, alpha subunit, C-terminal, IPR005294 ATPase, F1 complex, alpha subunit,	PF00006 ATP-synt_ab,	tbr00190 Oxidative phosphorylation,	584		F1 ATPase	50	mit F1	Tb927.7.7430	-2.34	-1.39	-1.56	-1.16	-0.68	-0.3	-0.241291	0.12	0
Tb11.01.4702	cytochrome oxidase subunit X	3665253	cytochrome c oxidase subunit 10, putative						116		resp chain	50	mit resp	Tb11.01.4702	-2.04	-1.35	-1.38	-1.17	-0.41	-0.14	-0.513537	-0.3	0
Tb927.7.4070	calpain-like cysteine peptidase, putative,cysteine peptidase, Clan CA, family C2, putative	3658621	calpain-like cysteine peptidase, putative	catalytic activity (GO:3824)		IPR015232 Region of unknown function DUF1935,	PF09149 DUF1935,		120			50	protease	Tb927.7.4070	-1.99	-1.47	-1.24	-1.09	-0.59	-0.23	-0.16973	0.08	0
Tb927.6.4540	3-hydroxy-3-methylglutaryl-CoA reductase, putative	3658086	3-hydroxy-3-methylglutaryl-coa reductase, putative	oxidoreductase activity (GO:16491)	GO:0005623~cell, GO:0016020~membrane, GO:0016021~integral to membrane, GO:0031224~intrinsic to membrane, GO:0044425~membrane part, GO:0044464~cell part, ::::::::	IPR002202 Hydroxymethylglutaryl-CoA reductase, class I/II, catalytic, IPR004554 Hydroxymethylglutaryl-CoA reductase, class I, catalytic,	PF00368 HMG-CoA_red,	tbr00100 Biosynthesis of steroids,	434		sterol metabolism	50	sterol	Tb927.6.4540	-1.84	-1.24	-1.27	-0.85	-0.83	-0.38	-0.359365	-0.13	0
Tb11.02.2310	prostaglandin f synthase	3664930	prostaglandin f synthase	aldo-keto reductase activity (GO:4033)		IPR001395 Aldo/keto reductase,	PF00248 Aldo_ket_red,	tbr00361 gamma-Hexachlorocyclohexane degradation, tbr00363 Bisphenol A degradation, tbr00624 1- and 2-Methylnaphthalene degradation, tbr00626 Naphthalene and anthracene degradation, tbr00632 Benzoate degradation via CoA ligation, tbr00903 Limonene and pinene degradation,	276			50		Tb11.02.2310	-2.83	-1.84	-2.05	-1.73	-0.52	-0.19	0.0551924	0.07	0
Tb927.2.2320	hypothetical protein	3655532									2 TM	50		Tb927.2.2320	-0.63	-0.29	-0.47	-0.16	-0.09	0.02	-0.144651	0.1	0
Tb927.5.3040	hypothetical protein, conserved	3657418	hypothetical protein						198		-	50		Tb927.5.3040	-1.52	-1.21	-0.97	-0.67	-0.39	0.04	-0.195635	-0.02	0
Tb927.3.2180	hypothetical protein, conserved	3656160	hypothetical protein						156		-	50		Tb927.3.2180	-1.52	-0.86	-0.89	-0.93	-0.47	-0.11	-0.102617	-0.31	0
Tb927.7.840	hypothetical protein, conserved	3658289	hypothetical protein						124		-	50		Tb927.7.840	-1.4	-0.99	-1.22	-0.8	-0.62	-0.04	-0.193961	-0.01	0
Tb11.02.5490	hypothetical protein, conserved	3665884	hypothetical protein		GO:0005623~cell, GO:0016020~membrane, GO:0016021~integral to membrane, GO:0031224~intrinsic to membrane, GO:0044425~membrane part, GO:0044464~cell part, ::::::::	IPR006696 Protein of unknown function DUF423,	PF04241 DUF423,		129	11152613,	4 TM	50		Tb11.02.5490	-2.34	-1.72	-2.2	-1.25	-0.53	0.3	0.136589	0.12	0
Tb09.160.5470	hypothetical protein, unlikely	3660209	hypothetical protein						106			50		Tb09.160.5470	-2.72	-2.19	-2.09	-1.43	-1.13	-0.61	-0.603218	-0.61	0
Tb09.211.1240	hypothetical protein, conserved	3660658	hypothetical protein			IPR000238 Ribosome-binding factor A,	PF02033 RBFA,		351		prokaryotic ribosme processing	50		Tb09.211.1240	-0.78	-0.32	-0.52	-0.1	-0.13	-0.09	-0.389235	0.04	0
Tb927.2.2520	hypothetical protein, conserved	3655552					PF01459 Porin_3,				Ferredoxin reductase-like superfamily	50		Tb927.2.2520	-1.75	-1.3	-1.4	-1.16	-0.81	-0.42	-0.145527	-0.14	0
Tb09.211.0430	chloride channel protein, putative	3660572	chloride channel protein, putative	voltage-gated chloride channel activity (GO:0005247)	GO:0005623~cell, GO:0016020~membrane, GO:0044464~cell part, :::::::::::	IPR000644 Cystathionine beta-synthase, core, IPR001807 Chloride channel, voltage gated, IPR006311 Twin-arginine translocation pathway signal, IPR014743 Chloride channel, core,	PF00571 CBS, PF00654 Voltage_CLC,		938			51	channel	Tb09.211.0430	-0.5	-0.08	-0.02	0.04	0.06	0.04	-0.167324	0.01	0
Tb09.211.1310	hypothetical protein, conserved	3660665	hypothetical protein		GO:0005622~intracellular, GO:0005623~cell, GO:0044464~cell part, :::::::::::	IPR001357 BRCT,	PF00533 BRCT,		399		BRCT domain, cell cycle checkpoint, DNA damage	51	cyc	Tb09.211.1310	-1.27	-0.66	-0.18	-0.05	0.01	0.05	-0.26529	0.01	0
Tb927.3.3900	carnitine O-palmitoyltransferase II, putative	3656324	carnitine o-palmitoyltransferase ii, putative	acyltransferase activity (GO:8415)		IPR000542 Acyltransferase ChoActase/COT/CPT,	PF00755 Carn_acyltransf,	tbr00071 Fatty acid metabolism,	621		transfer of palmitoyl group to coA in mitos	51	FA ss	Tb927.3.3900	-0.95	-0.77	-0.32	-0.21	-0.01	-0.17	-0.365765	-0.18	0
Tb927.8.1720	phosphatidylglycerophosphate synthase-like protein, putative	3659155	phosphatidylglycerophosphate synthase-like protein, putative	catalytic activity (GO:3824)	GO:0005623~cell, GO:0016020~membrane, GO:0044464~cell part, :::::::::::	IPR001736 Phospholipase D/Transphosphatidylase,	PF00614 PLDc,	tbr00564 Glycerophospholipid metabolism,	615		synthesis of mitochondrial cardiolipin	51	FA ss	Tb927.8.1720	-1.3	-0.64	-0.38	0.07	0.42	0.05	-0.330541	-0.2	0
Tb927.8.3690	isocitrate dehydrogenase [NADP], mitochondrial precursor, putative	3659371	isocitrate dehydrogenase [nadp], mitochondrial, putative	oxidoreductase activity (GO:16491)	GO:0005622~intracellular, GO:0005623~cell, GO:0005737~cytoplasm, GO:0005739~mitochondrion, GO:0043226~organelle, GO:0043227~membrane-bound organelle, GO:0043229~intracellular organelle, GO:0043231~intracellular membrane-bound organelle, GO:0044424~intracellular part, GO:0044444~cytoplasmic part, GO:0044464~cell part, :::	IPR001804 Isocitrate/isopropylmalate dehydrogenase, IPR004790 Isocitrate dehydrogenase NADP-dependent, eukaryotic,	PF00180 Iso_dh,	tbr00020 Citrate cycle (TCA cycle), tbr00480 Glutathione metabolism, tbr00720 Reductive carboxylate cycle (CO2 fixation),	437		citric acid cycle	51	mit CAC	Tb927.8.3690	-0.85	-0.44	-0.25	-0.01	-0.01	0.06	-0.0122216	0.06	0
Tb10.70.5380	pyruvate dehydrogenase complex E3 binding protein, putative	3662151	dihydrolipoamide acetyltransferase, putative	dihydrolipoyllysine-residue acetyltransferase activity (GO:4742)	GO:0005622~intracellular, GO:0005623~cell, GO:0005737~cytoplasm, GO:0032991~macromolecular complex, GO:0043234~protein complex, GO:0044424~intracellular part, GO:0044444~cytoplasmic part, GO:0044464~cell part, GO:0045254~pyruvate dehydrogenase complex, :::::	IPR000089 Biotin/lipoyl attachment,	PF00364 Biotin_lipoyl,	tbr00010 Glycolysis / Gluconeogenesis, tbr00252 Alanine and aspartate metabolism, tbr00620 Pyruvate metabolism,	260		PDH cmponent	51	mit pyr	Tb10.70.5380	-1.71	-1.1	-0.26	-0.14	0.05	0	-0.153603	0.04	0
Tb09.160.5240	hypothetical protein, conserved	3660486	hypothetical protein	structural constituent of ribosome (GO:0003735)	GO:0000313~organellar ribosome, GO:0005622~intracellular, GO:0005623~cell, GO:0005737~cytoplasm, GO:0005739~mitochondrion, GO:0005759~mitochondrial matrix, GO:0005761~mitochondrial ribosome, GO:0005840~ribosome, GO:0030529~ribonucleoprotein complex, GO:0031974~membrane-enclosed lumen, GO:0031980~mitochondrial lumen, GO:0032991~macromolecular complex, GO:0043226~organelle, GO:0043227~membrane-boun…	IPR010729 Ribosomal protein L47, mitochondrial,	PF06984 MRP-L47,		471		Mitochondrial 39-S ribosomal protein L47	51	mit RNA	Tb09.160.5240	-1.44	-0.74	-0.39	-0.26	0	-0.24	-0.17909	-0.02	0
Tb927.7.1790	adenine phosphoribosyltransferase, putative	3658386	adenine phosphoribosyltransferase, putative	adenine phosphoribosyltransferase activity (GO:3999)		IPR000836 Phosphoribosyltransferase,	PF00156 Pribosyltran,	tbr00230 Purine metabolism,	230			51	nucleotide	Tb927.7.1790	-1.93	-1.29	-0.38	-0.1	0.13	-0.09	-0.157018	-0.19	0
Tb10.100.0190	pumillio RNA binding protein, putative	3661908	pumillio rna binding protein, putative	nucleic acid binding (GO:0003676)		IPR001313 Pumilio RNA-binding region, IPR011989 Armadillo-like helical,	PF00806 PUF,		585		PUF3	51	RBP	Tb10.100.0190	-0.76	-0.47	-0.18	-0.08	-0.05	-0.2	-0.287993	-0.04	0
Tb927.6.2890	single strand-specific nuclease, putative	3657925	single strand-specific nuclease, putative	endonuclease activity (GO:4519)		IPR003154 S1/P1 nuclease,	PF02265 S1-P1_nuclease,		276		could be RNA or ssDNA -specific	51	RNAdeg	Tb927.6.2890	-0.85	-0.69	0.09	0.22	0.21	-0.06	-0.0689839	0.03	0
Tb10.70.5760	protein kinase, putative	3662312	protein kinase, putative	catalytic activity (GO:3824)		IPR000719 Protein kinase, core, IPR002290 Serine/threonine protein kinase, IPR008271 Serine/threonine protein kinase, active site,	PF00069 Pkinase,	tbr00562 Inositol phosphate metabolism, tbr00632 Benzoate degradation via CoA ligation, tbr04070 Phosphatidylinositol signaling system,	873			51	signal K	Tb10.70.5760	-0.35	-0.2	0.06	0.08	0.26	0.05	0.0925896	0.2	0
Tb10.6k15.1800	hypothetical protein, conserved	3662030	hypothetical protein	protein kinase activity (GO:4672)		IPR000719 Protein kinase, core, IPR004147 ABC-1,	PF00069 Pkinase, PF03109 ABC1,		529			51	signal K	Tb10.6k15.1800	-0.9	-0.51	-0.3	-0.13	0.11	-0.29	-0.0575885	-0.19	0
Tb11.01.6650	serine/threonine-protein kinase, putative	3665379	serine/threonine-protein kinase, putative	transferase activity transferring phosphorus-containing groups (GO:16772)		IPR000719 Protein kinase, core, IPR001849 Pleckstrin-like, IPR008271 Serine/threonine protein kinase, active site, IPR011993 Pleckstrin homology-type,	PF00069 Pkinase, PF00169 PH,		573			51	signal K	Tb11.01.6650	-1.13	-0.82	-0.25	-0.11	-0.01	-0.31	-0.277455	-0.18	0
Tb927.3.4650	C-8 sterol isomerase, putative	3656406	c-8 sterol isomerase, putative	C-8 sterol isomerase activity (GO:247)	GO:0005622~intracellular, GO:0005623~cell, GO:0005737~cytoplasm, GO:0005783~endoplasmic reticulum, GO:0043226~organelle, GO:0043227~membrane-bound organelle, GO:0043229~intracellular organelle, GO:0043231~intracellular membrane-bound organelle, GO:0044424~intracellular part, GO:0044444~cytoplasmic part, GO:0044464~cell part, :::	IPR006716 ERG2 and sigma1 receptor-like,	PF04622 ERG2_Sigma1R,	tbr00100 Biosynthesis of steroids,	221		ergosterol synthesis	51	sterol	Tb927.3.4650	-2.17	-1.5	-0.47	-0.15	-0.1	0	-0.259644	-0.13	0
Tb11.02.3860	hypothetical protein, conserved	3665639	hypothetical protein		GO:0005623~cell, GO:0016020~membrane, GO:0016021~integral to membrane, GO:0031224~intrinsic to membrane, GO:0044425~membrane part, GO:0044464~cell part, ::::::::	IPR011701 Major facilitator superfamily MFS-1,	PF06813 Nodulin-like, PF07690 MFS_1,		643	11152613,	14TM, majpr facilitator superfamily	51	transporter	Tb11.02.3860	-1.55	-1.01	-0.67	-0.55	0.18	-0.49	-0.662233	-0.27	0
Tb10.61.3180	calcium-dependent lipid binding protein, putative,synaptotagmin, putative	3661989	calcium-dependent lipid binding protein, putative	binding (GO:5488)		IPR000008 C2 calcium-dependent membrane targeting,	PF00168 C2,		594		calcium channel binding, Ca senistive exocytosis	51		Tb10.61.3180	-0.66	-0.17	0.05	0.05	0.17	-0.17	-0.239059	0.12	0
Tb09.211.0940	hypothetical protein, conserved	3660627	hypothetical protein						482		-	51		Tb09.211.0940	-0.72	-0.47	-0.07	0.13	0.12	-0.03	0.103996	0.01	0
Tb09.211.3930	hypothetical protein, conserved	3661042	hypothetical protein						415		-	51		Tb09.211.3930	-0.55	-0.22	-0.1	0.14	0.07	0.05	0.221641	0.05	0
Tb927.2.5870	hypothetical protein, conserved	3655888									cyskel	51		Tb927.2.5870	-0.96	-0.54	0.19	0.45	0.47	0.2	0.126215	0.13	0
Tb927.5.4020	hypothetical protein	3657508	hypothetical protein						272		-	51		Tb927.5.4020	-2.49	-1.52	0.16	1.1	1.73	1.04	0.106586	0.03	0
Tb09.211.1180	hypothetical protein, unlikely	3660652	hypothetical protein						95			51		Tb09.211.1180	-0.78	-0.24	-0.02	-0.04	0.09	-0.07	-0.0846122	-0.11	0
Tb927.4.4550	hypothetical protein, conserved	3656992	hypothetical protein						823		-	51		Tb927.4.4550	-1.14	-0.38	-0.11	0.03	-0.01	0.09	-0.0420023	0.11	0
Tb927.4.4860	amino acid transporter 8, putative	3657018	amino acid transporter 8, putative	transporter activity (GO:5215)	GO:0005623~cell, GO:0016020~membrane, GO:0044464~cell part, :::::::::::	IPR013057 Amino acid transporter, transmembrane,	PF01490 Aa_trans,		473		AATP8	52	AAT	Tb927.4.4860	1.26	0.62	0.54	0.55	0.3	0.11	0.116218	0.25	0
Tb11.02.5500	glucose-regulated protein 78, putative,luminal binding protein 1 (BiP), putative	3665885	glucose-regulated protein 78, putative	ATP binding (GO:5524)	GO:0005622~intracellular, GO:0005623~cell, GO:0005737~cytoplasm, GO:0005783~endoplasmic reticulum, GO:0043226~organelle, GO:0043227~membrane-bound organelle, GO:0043229~intracellular organelle, GO:0043231~intracellular membrane-bound organelle, GO:0044424~intracellular part, GO:0044444~cytoplasmic part, GO:0044464~cell part, :::	IPR001023 Heat shock protein Hsp70, IPR013126 Heat shock protein 70,	PF00012 HSP70, PF01968 Hydantoinase_A,		653	8227199,		52	chap	Tb11.02.5500	1.24	0.69	0.58	0.55	0.53	0.26	0.33426	0.12	0
Tb10.6k15.1570	ethanolaminephosphotransferase, putative	3662647	ethanolaminephosphotransferase, putative	catalytic activity (GO:3824)	GO:0005622~intracellular, GO:0005623~cell, GO:0005737~cytoplasm, GO:0005739~mitochondrion, GO:0016020~membrane, GO:0043226~organelle, GO:0043227~membrane-bound organelle, GO:0043229~intracellular organelle, GO:0043231~intracellular membrane-bound organelle, GO:0044424~intracellular part, GO:0044444~cytoplasmic part, GO:0044464~cell part, ::	IPR000462 CDP-alcohol phosphatidyltransferase,	PF01066 CDP-OH_P_transf,	tbr00440 Aminophosphonate metabolism, tbr00564 Glycerophospholipid metabolism, tbr00565 Ether lipid metabolism,	432	15223320,		52	GPI	Tb10.6k15.1570	0.87	0.3	0.3	0.03	0.31	0.1	0.0224874	0.03	0
Tb11.01.8270	hypothetical protein, conserved,zinc finger protein family member, putative	3664545	hypothetical protein	nucleic acid binding (GO:3676)		IPR000571 Zinc finger, CCCH-type,	PF00642 zf-CCCH,		510		ZC3H46	52	RBP	Tb11.01.8270	1.54	0.65	0.99	0.74	0.89	0.4	0.362952	0.18	0
Tb11.01.3940	RNA-binding protein, putative	3665496	rna-binding protein, putative	RNA binding (GO:3723)		IPR000504 RNA recognition motif, RNP-1, IPR012677 Nucleotide-binding, alpha-beta plait,	PF00076 RRM_1,		217		RBP9	52	RBP	Tb11.01.3940	1.77	1.09	1.04	0.36	0.55	0.01	0.420148	0.17	0
Tb10.61.1880	protein kinase, putative,mitogen-activated protein kinase kinase kinase, putative	3663103	protein kinase, putative	catalytic activity (GO:3824)		IPR000719 Protein kinase, core, IPR002290 Serine/threonine protein kinase, IPR008271 Serine/threonine protein kinase, active site, IPR015748 Mitogen activated protein kinase kinase kinase 3,	PF00069 Pkinase,		284			52	signal K	Tb10.61.1880	0.8	0.44	0.21	-0.01	0.19	-0.14	0.265855	-0.05	0
Tb927.2.2120	protein kinase, putative,NIMA/Nek Serine/threonine-protein kinase family, putative	3655512		protein kinase activity (GO:4672)								52	signal K	Tb927.2.2120	1.48	0.89	1.16	0.67	0.82	0.16	0.618991	0.3	0
Tb927.2.2770	hypothetical protein, conserved	3655577									cyskel	52	transporter	Tb927.2.2770	1.45	0.65	0.68	0.19	0.29	-0.11	0.120971	-0.02	0
Tb11.01.1680	polyubiquitin, putative	3664196	polyubiquitin, putative	protein binding (GO:5515)		IPR000626 Ubiquitin,	PF00240 ubiquitin,		685			52	ubiq	Tb11.01.1680	1.01	0.13	0.54	0.26	0.17	-0.11	-0.0661511	-0.06	0
Tb927.1.4490	acetyltransferase, putative	3663406	acetyltransferase, putative	N-acetyltransferase activity (GO:8080)		IPR000182 GCN5-related N-acetyltransferase,	PF00583 Acetyltransf_1,		172	12907729		52		Tb927.1.4490	1.79	1.2	1.3	0.71	0.9	0.5	0.244212	-0.01	0
Tb11.02.5680	hypothetical protein, conserved	3665436	hypothetical protein	calcium ion binding (GO:5509)	GO:0005623~cell, GO:0016020~membrane, GO:0016021~integral to membrane, GO:0031224~intrinsic to membrane, GO:0044425~membrane part, GO:0044464~cell part, ::::::::	IPR002048 Calcium-binding EF-hand,	PF00036 efhand,		239	11152613,	EF hand	52		Tb11.02.5680	1.33	0.85	0.73	0.36	0.47	0.15	0.377021	0.11	0
Tb10.26.0190	hypothetical protein	3662811	hypothetical protein						188		-	52		Tb10.26.0190	0.48	0.01	-0.01	0.04	-0.04	-0.16	-0.205073	-0.02	0
Tb11.02.4850	hypothetical protein, conserved	3665793	hypothetical protein		GO:0005623~cell, GO:0016020~membrane, GO:0016021~integral to membrane, GO:0031224~intrinsic to membrane, GO:0044425~membrane part, GO:0044464~cell part, ::::::::				150	11152613,	4 TM	52		Tb11.02.4850	1.2	0.61	0.87	0.43	0.76	0.31	0.266855	0.19	0
Tb927.8.7780	hypothetical protein, conserved	3659781	hypothetical protein						822		-	52		Tb927.8.7780	2.28	1.15	0.99	0.66	0.82	0.26	0.250172	0.34	0
Tb927.5.1990	hypothetical protein, conserved	3657310	hypothetical protein						334		-	52		Tb927.5.1990	1.85	1.2	1.01	0.6	0.66	0.23	0.497189	0.04	0
Tb09.v2.0030	hypothetical protein, conserved	3660356	hypothetical protein			IPR011701 Major facilitator superfamily MFS-1,	PF07690 MFS_1,		479		10 Tm Major Facilitator Superfamily	52		Tb09.v2.0030	1.34	0.77	0.84	0.37	0.72	0.16	0.498111	0.06	0
Tb10.6k15.0450	amino acid transporter, putative	3661688	amino acid transporter, putative	transporter activity (GO:5215)	GO:0005623~cell, GO:0016020~membrane, GO:0044464~cell part, :::::::::::	IPR013057 Amino acid transporter, transmembrane,	PF01490 Aa_trans,		562			53	AAT	Tb10.6k15.0450	0.45	0.94	1.01	0.74	1.06	0.48	0.730526	0.13	0
Tb10.70.5100	lysosomal alpha-mannosidase precursor, putative	3662277	lysosomal alpha-mannosidase, putative	hydrolase activity acting on glycosyl bonds (GO:16798)	GO:0000323~lytic vacuole, GO:0005622~intracellular, GO:0005623~cell, GO:0005737~cytoplasm, GO:0005764~lysosome, GO:0005773~vacuole, GO:0043226~organelle, GO:0043227~membrane-bound organelle, GO:0043229~intracellular organelle, GO:0043231~intracellular membrane-bound organelle, GO:0044424~intracellular part, GO:0044444~cytoplasmic part, GO:0044464~cell part, :	IPR000602 Glycoside hydrolase, family 38, core, IPR011682 Glycosyl hydrolases 38, C-terminal, IPR015341 Glycoside hydrolase, family 38, central region,	PF01074 Glyco_hydro_38, PF07748 Glyco_hydro_38C, PF09261 Alpha-mann_mid,		997	9858640,		53	CHO	Tb10.70.5100	0.3	0.64	0.79	1.02	1.03	0.34	0.364248	0.12	0
Tb927.7.400	hypothetical protein, conserved	3658250	hypothetical protein		GO:0005622~intracellular, GO:0005623~cell, GO:0005737~cytoplasm, GO:0044424~intracellular part, GO:0044464~cell part, :::::::::				303		phosphoenolpyruvate:sugar phosphotransferase, carbohydrate transport	53	CHO	Tb927.7.400	0.68	0.76	0.87	0.8	1.13	0.63	0.435328	0.2	0
Tb11.01.0090	hypothetical protein, conserved,zinc finger protein family member, putative	3665077	hypothetical protein	nucleic acid binding (GO:3676)		IPR000571 Zinc finger, CCCH-type,	PF00642 zf-CCCH,		207		ZC3H45	53	RBP	Tb11.01.0090	0.86	1.23	1.78	1.7	2.43	0.75	1.10402	0.02	0
Tb927.8.3770	mitogen-activated protein kinase, putative	3659376	mitogen-activated protein kinase, putative	protein kinase activity (GO:4672)		IPR000719 Protein kinase, core, IPR002290 Serine/threonine protein kinase,	PF00069 Pkinase,	tbr00562 Inositol phosphate metabolism, tbr00632 Benzoate degradation via CoA ligation, tbr04070 Phosphatidylinositol signaling system,	409			53	signal K	Tb927.8.3770	0.36	0.63	0.94	0.69	1.01	0.29	0.375073	0.03	0
Tb927.5.1850	hypothetical protein, conserved	3657294	hypothetical protein	protein serine threonine kinase activity (GO:4674)					2624			53	signal K	Tb927.5.1850	0.42	0.66	0.9	0.79	1.45	0.41	0.358379	0.15	0
Tb10.70.4770	hypothetical protein, conserved	3662218	hypothetical protein						829		ENTH domain, membrane interaction	53		Tb10.70.4770	0.27	0.49	0.72	0.83	0.93	0.17	0.511328	-0.07	0
Tb927.1.1530	protein kinase, putative	4357228		activin receptor activity type I (GO:16361)								53		Tb927.1.1530	0.48	0.35	0.69	0.83	1.08	0.24	0.155223	0.11	0
Tb09.211.4440	hypothetical protein, conserved	3661092	hypothetical protein						2001		-	53		Tb09.211.4440	0.33	0.67	0.79	0.86	0.9	0.44	0.648349	0.23	0
Tb927.3.4100	hypothetical protein, conserved	3656348	hypothetical protein			IPR011701 Major facilitator superfamily MFS-1,	PF06813 Nodulin-like, PF07690 MFS_1,		575		14 TM	53		Tb927.3.4100	0.43	0.57	0.78	0.78	1.21	0.2	0.229931	-0.14	0
Tb10.05.0140	hypothetical protein,hypothetical protein	3662716	hypothetical protein			IPR001304 C-type lectin,	PF00059 Lectin_C,		157		2 TM	53		Tb10.05.0140	-0.27	-0.19	-0.11	-0.12	0.58	-0.46	-0.29397	-0.48	0
Tb927.3.5250	hypothetical protein, conserved,ZFP family member, putative	3656469	hypothetical protein						579		ZC3H8	53		Tb927.3.5250	0.27	0.57	0.52	0.48	0.73	0.19	0.167064	0.06	0
Tb11.47.0032	hypothetical protein, conserved	3665694	hypothetical protein						718		-	53		Tb11.47.0032	0.32	0.38	0.83	0.75	1.02	0.21	0.213322	-0.2	0
Tb10.61.2300	hypothetical protein, conserved	3662564	hypothetical protein						920		-	53		Tb10.61.2300	0.29	0.51	0.68	0.56	0.74	0.45	-0.0498785	0.01	0
Tb927.4.4020	amino acid transporter, putative	3656936	amino acid transporter, putative	transporter activity (GO:5215)	GO:0005623~cell, GO:0016020~membrane, GO:0016021~integral to membrane, GO:0031224~intrinsic to membrane, GO:0044425~membrane part, GO:0044464~cell part, ::::::::	IPR013057 Amino acid transporter, transmembrane,	PF01490 Aa_trans,		471			54	AAT	Tb927.4.4020	2.37	2.34	1.97	1.82	1.81	0.65	2.14312	0.71	0
Tb09.211.2290	chaperone protein DNAJ, putative	3660829	chaperone protein dnaj, putative	binding (GO:0005488)		IPR001623 Heat shock protein DnaJ, N-terminal, IPR003095 Heat shock protein DnaJ, IPR015609 Molecular chaperone, heat shock protein, Hsp40, DnaJ,	PF00226 DnaJ,		287			54	chap	Tb09.211.2290	1.16	1.08	0.93	0.73	0.77	0.18	0.270164	-0.03	0
Tb927.7.4650	SNF2 DNA repair protein, putative	3658676	snf2 dna repair protein, putative	binding (GO:5488)		IPR000330 SNF2-related, IPR001650 DNA/RNA helicase, C-terminal, IPR014001 DEAD-like helicase, N-terminal, IPR014021 Helicase, superfamily 1 and 2, ATP-binding,	PF00176 SNF2_N, PF00271 Helicase_C,		1077			54	DNA	Tb927.7.4650	1.73	1.72	1.21	1.34	1.25	0.21	1.12421	0.21	0
Tb927.7.1090	hypothetical protein, conserved	3658315	hypothetical protein	binding (GO:5488)	GO:0000151~ubiquitin ligase complex, GO:0005622~intracellular, GO:0005623~cell, GO:0032991~macromolecular complex, GO:0043234~protein complex, GO:0044424~intracellular part, GO:0044464~cell part, :::::::	IPR000330 SNF2-related, IPR001650 DNA/RNA helicase, C-terminal, IPR001841 Zinc finger, RING-type, IPR013083 Zinc finger, RING/FYVE/PHD-type, IPR014001 DEAD-like helicase, N-terminal, IPR014021 Helicase, superfamily 1 and 2, ATP-binding,	PF00097 zf-C3HC4, PF00176 SNF2_N, PF00271 Helicase_C,		1541			54	DNA	Tb927.7.1090	0.76	0.85	0.54	0.45	0.56	-0.07	0.412531	0.17	0
Tb927.6.1650	single strand-specific nuclease, putative	3657803	single strand-specific nuclease, putative	endonuclease activity (GO:4519)		IPR003154 S1/P1 nuclease,	PF02265 S1-P1_nuclease,		316		RNA or DNA	54	DNA	Tb927.6.1650	1.91	1.51	1.21	1.32	1.07	0.31	0.766619	0.09	0
Tb11.01.6240	expression site-associated gene (ESAG) protein, putative,expression site-associated gene 2 (ESAG2) protein, putative	3665339	expression site-associated gene (esag) protein, putative		GO:0005623~cell, GO:0016020~membrane, GO:0016021~integral to membrane, GO:0031224~intrinsic to membrane, GO:0044425~membrane part, GO:0044464~cell part, ::::::::				455	2720787,		54	ES 2	Tb11.01.6240	4.47	3.68	3.28	3.45	2.56	0.69	1.55278	0.58	0
Tb927.7.7520	receptor-type adenylate cyclase GRESAG 4, putative	3658980	receptor-type adenylate cyclase gresag 4, putative		GO:0005623~cell, GO:0016020~membrane, GO:0016021~integral to membrane, GO:0031224~intrinsic to membrane, GO:0044425~membrane part, GO:0044464~cell part, ::::::::	IPR001054 Adenylyl cyclase class-3/4/guanylyl cyclase,	PF00211 Guanylate_cyc,	tbr00230 Purine metabolism,	1243			54	ES 4	Tb927.7.7520	1.67	1.81	1.15	1.31	1.21	0.35	0.76435	0.46	0
Tb11.02.2690	hypothetical protein, conserved,leucine-rich repeat protein (LRRP), putative	3664989	hypothetical protein	binding (GO:5488)		IPR001611 Leucine-rich repeat,	PF00560 LRR_1,		440			54	ES LRR	Tb11.02.2690	1.18	0.9	0.55	0.57	0.56	0.08	0.733304	-0.09	0
Tb927.2.2060	variant surface glycoprotein (VSG)-related, putative	3655506			GO:0005623~cell, GO:0005886~plasma membrane, GO:0016020~membrane, GO:0044464~cell part, ::::::::::							54	ES VSG	Tb927.2.2060	1.03	1.19	0.83	0.75	0.67	0.05	0.134221	-0.03	0
Tb11.02.0850	phospholipid-transporting ATPase 1-like protein, putative	3664176	phospholipid-transporting atpase 1-like protein, putative	ATPase activity coupled to transmembrane movement of ions phosphorylative mechanism (GO:15662)	GO:0005623~cell, GO:0016020~membrane, GO:0016021~integral to membrane, GO:0031224~intrinsic to membrane, GO:0044425~membrane part, GO:0044464~cell part, ::::::::	IPR001757 ATPase, P-type, K/Mg/Cd/Cu/Zn/Na/Ca/Na/H-transporter, IPR006539 Phospholipid-translocating P-type ATPase, flippase,	PF00122 E1-E2_ATPase,		1128	11152613,	phospholipi trasnport	54	FA	Tb11.02.0850	0.95	0.99	0.59	0.65	0.58	0.06	0.0263721	-0.1	0
Tb927.3.2610	hypothetical protein, conserved	3656195	hypothetical protein	catalytic activity (GO:3824)		IPR008262 Lipase, active site, IPR012908 PGAP1-like,	PF07819 PGAP1,		781		10 TM, lipase	54	FA deg	Tb927.3.2610	2.39	2.08	1.4	1.75	1.14	0.32	1.40561	0.15	0
Tb11.18.0006	carnitine O-acetyltransferase, putative	3664372	carnitine o-acetyltransferase, putative	acyltransferase activity (GO:8415)	GO:0005623~cell, GO:0016020~membrane, GO:0016021~integral to membrane, GO:0031224~intrinsic to membrane, GO:0044425~membrane part, GO:0044464~cell part, ::::::::	IPR000542 Acyltransferase ChoActase/COT/CPT,	PF00755 Carn_acyltransf,	tbr00252 Alanine and aspartate metabolism,	768	11152613,	transport of acyl coA across membranes	54	FA ss	Tb11.18.0006	0.78	0.82	0.81	0.33	0.56	-0.1	0.189986	-0.07	0
Tb11.02.0030	dynein heavy chain, putative	3664101	dynein heavy chain, putative	microtubule motor activity (GO:3777)	GO:0005622~intracellular, GO:0005623~cell, GO:0005856~cytoskeleton, GO:0005875~microtubule associated complex, GO:0015630~microtubule cytoskeleton, GO:0030286~dynein complex, GO:0032991~macromolecular complex, GO:0043226~organelle, GO:0043228~non-membrane-bound organelle, GO:0043229~intracellular organelle, GO:0043232~intracellular non-membrane-bound organelle, GO:0043234~protein complex, GO:0044…	IPR004273 Dynein heavy chain, IPR006162 Phosphopantetheine attachment site, IPR011704 ATPase associated with various cellular activities, AAA-5, IPR013602 Dynein heavy chain, N-terminal region 2,	PF03028 Dynein_heavy, PF07728 AAA_5, PF08393 DHC_N2,		4307		likely intraflagellar transport	54	flag	Tb11.02.0030	1.26	1.02	0.78	0.91	0.85	0.37	0.258724	0.09	0
Tb927.2.3270	65 kDa invariant surface glycoprotein	3655627			GO:0005623~cell, GO:0005886~plasma membrane, GO:0016020~membrane, GO:0044464~cell part, ::::::::::							54	ISG	Tb927.2.3270	3.66	2.87	2.48	2.45	1.96	0.18	1.74572	0.39	0
Tb11.47.0001	65 kDa invariant surface glycoprotein-like protein	3664008	65 kda invariant surface glycoprotein-like protein		GO:0005623~cell, GO:0016020~membrane, GO:0016021~integral to membrane, GO:0031224~intrinsic to membrane, GO:0044425~membrane part, GO:0044464~cell part, ::::::::				437	11152613,		54	ISG	Tb11.47.0001	1.99	2.06	1.12	1.38	1.41	0.49	1.68175	0.33	0
Tb927.5.360	75 kDa invariant surface glycoprotein	3657144	75 kda invariant surface glycoprotein		GO:0005623~cell, GO:0005886~plasma membrane, GO:0016020~membrane, GO:0044464~cell part, ::::::::::				523			54	ISG	Tb927.5.360	1.98	2.08	1.56	1.23	1.52	0.63	1.42765	0.42	0
Tb10.6k15.3640	alternative oxidase	3662536	alternative oxidase, mitochondrial precursor	catalytic activity (GO:3824)	GO:0005622~intracellular, GO:0005623~cell, GO:0005737~cytoplasm, GO:0005739~mitochondrion, GO:0005740~mitochondrial envelope, GO:0005743~mitochondrial inner membrane, GO:0005746~mitochondrial respiratory chain, GO:0016020~membrane, GO:0016021~integral to membrane, GO:0019866~organelle inner membrane, GO:0031090~organelle membrane, GO:0031224~intrinsic to membrane, GO:0031966~mitochondrial membran…	IPR002680 Alternative oxidase,	PF01786 AOX,		329	10225419, 12113758, 12188215, 15864649, 16009344, 9010848, 9763289,	AOX	54	mitenz	Tb10.6k15.3640	1.94	1.6	1.57	1.24	1.51	0.77	1.09005	0.56	0
Tb11.01.6210	procyclin-associated gene 2-like protein, putative	3665336	procyclin-associated gene 2-like protein, putative			IPR001812 Trypanosome variant surface glycoprotein,	PF00913 Trypan_glycop, PF05446 ESAG6_7,		417		PAG	54	procyc	Tb11.01.6210	3.45	2.53	2.85	2.6	2.35	0.87	1.27846	0.79	0
Tb927.6.560	cysteine peptidase C (CPC),CPC cysteine peptidase, Clan CA, family C1, Cathepsin B-like	3657691	cathepsin b-like cysteine protease (cysteine peptidase c) (cpc)	cysteine-type peptidase activity (GO:8234)		IPR000169 Peptidase, cysteine peptidase active site, IPR000668 Peptidase C1A, papain C-terminal, IPR013128 Peptidase C1A, papain, IPR015643 Peptidase C1A, cathepsin B,	PF00112 Peptidase_C1,		340	15326171		54	protease	Tb927.6.560	2.32	1.61	1.31	1.75	1.16	0.45	0.695994	-0.12	0
Tb927.8.5050	hypothetical protein, conserved	3659506	hypothetical protein			IPR003323 Ovarian tumour, otubain,	PF02338 OTU,		746		OTU-like cysteine protease	54	protease	Tb927.8.5050	1.6	1.39	1.12	1.15	0.99	0.17	0.967447	0.44	0
Tb927.7.3730	RNA-binding protein, putative	3658586	rna-binding protein, putative	binding (GO:5488)		IPR000504 RNA recognition motif, RNP-1, IPR002343 Paraneoplastic encephalomyelitis antigen, IPR012677 Nucleotide-binding, alpha-beta plait,	PF00076 RRM_1,		340		RBP26	54	RBP	Tb927.7.3730	1.41	1.37	1.16	0.83	0.89	0.21	0.501738	-0.01	0
Tb927.8.2780	RNA-binding protein RBP10, putative	3659268	rna-binding protein rbp10, putative	RNA binding (GO:3723)		IPR000504 RNA recognition motif, RNP-1, IPR012677 Nucleotide-binding, alpha-beta plait,	PF00076 RRM_1,		306		RBP10	54	RBP	Tb927.8.2780	2.88	2.16	2.01	1.48	1.57	0.03	1.40273	0.37	0
Tb927.8.7110	serine/threonine-protein kinase A, putative,protein kinase, putative	3659718	serine/threonine-protein kinase a, putative	transferase activity transferring phosphorus-containing groups (GO:16772)		IPR000719 Protein kinase, core, IPR001849 Pleckstrin-like, IPR002290 Serine/threonine protein kinase, IPR008271 Serine/threonine protein kinase, active site,	PF00069 Pkinase, PF00169 PH,		440			54	signal K	Tb927.8.7110	1.91	1.79	1.42	1.53	1.25	0.3	0.541683	0.14	0
Tb10.61.2520	TFIIF-stimulated CTD phosphatase, putative	3662764	hypothetical protein	hydrolase activity (GO:16787)		IPR004274 NLI interacting factor,	PF03031 NIF,		677			54	signal P	Tb10.61.2520	1.06	0.99	0.86	0.72	0.99	-0.08	0.866054	0.2	0
Tb11.02.1640	kinetoplastid-specific dual specificity phosphatase, putative	3665010	hypothetical protein	phosphoprotein phosphatase activity (GO:4721)		IPR000340 Protein-tyrosine phosphatase, dual specificity, IPR000387 Protein-tyrosine phosphatase, Tyr-specific/dual-specificity type,	PF00782 DSPc,		509			54	signal P	Tb11.02.1640	1.63	1.42	0.98	1.1	1.12	0.28	1.29965	0.09	0
Tb11.02.0815	ubiquitin-conjugating enzyme, putative,ubiquitin-conjugating enzyme-like, putative	3664093	ubiquitin-conjugating enzyme, putative	ubiquitin-protein ligase activity (GO:4842)		IPR000608 Ubiquitin-conjugating enzyme, E2,	PF00179 UQ_con,		138			54	ubiq	Tb11.02.0815	0.77	0.68	0.48	0.37	0.28	-0.06	0.200941	-0.16	0
Tb927.8.6620	hypothetical protein, conserved	3659668	hypothetical protein		GO:0005623~cell, GO:0016020~membrane, GO:0016021~integral to membrane, GO:0031224~intrinsic to membrane, GO:0044425~membrane part, GO:0044464~cell part, ::::::::	IPR000194 ATPase, F1/V1/A1 complex, alpha/beta subunit, nucleotide-binding, IPR000449 Ubiquitin-associated/translation elongation factor EF1B, N-terminal,	PF00006 ATP-synt_ab, PF00627 UBA,		371		UBA/TS-N domain	54	ubiq	Tb927.8.6620	0.81	0.6	0.62	0.48	0.58	0.25	0.387604	0.07	0
Tb927.1.4650	hypothetical protein, conserved	4357533									F-box domain CFB	54	ubiq	Tb927.1.4650	3.76	3.19	3.26	2.81	2.51	1.36	2.35533	1	0
Tb927.5.610	acidic phosphatase, putative	3657173	acidic phosphatase, putative						428			54	vestrans	Tb927.5.610	3.27	2.4	2.45	2.25	1.83	0.56	1.11894	0.25	0
Tb927.5.630	acidic phosphatase, putative	3657169	acidic phosphatase, putative						401			54	vestrans	Tb927.5.630	3.41	3.1	2.95	2.24	2.04	0.81	1.72943	0.48	0
Tb927.4.1230	hypothetical protein	3656652	hypothetical protein	binding (GO:5488)					262		-	54		Tb927.4.1230	3.18	2.92	2.32	2.07	2.29	0.58	2.08671	0.37	0
Tb09.211.3880	hypothetical protein, conserved	3661037	hypothetical protein	catalytic activity (GO:0003824)		IPR000073 Alpha/beta hydrolase fold-1,	PF00561 Abhydrolase_1,		422		aspartate-ammonia or aminoacid tRNA ligase	54		Tb09.211.3880	1.94	1.72	1.32	1.21	1.23	0.46	0.848858	0.11	0
Tb927.8.8150	hypothetical protein, conserved	3659822	hypothetical protein	catalytic activity (GO:3824)		IPR000008 C2 calcium-dependent membrane targeting, IPR000772 Ricin B lectin,	PF00168 C2, PF00652 Ricin_B_lectin,		182		Ca-dependent lipid binding	54		Tb927.8.8150	1.7	1.62	1.18	1.2	0.89	0.06	0.63408	-0.1	0
Tb927.8.5760	hypothetical protein, conserved	3659571	hypothetical protein	catalytic activity (GO:3824)		IPR002110 Ankyrin,	PF00023 Ank,		478		Ankyrin repeat, binds DNA RNA prot	54		Tb927.8.5760	0.83	0.64	0.56	0.47	0.59	0.04	-0.0207201	0.08	0
Tb927.4.1650	hypothetical protein, conserved	3656694	hypothetical protein	catalytic activity (GO:3824)			PF00892 DUF6,		561		4 TM	54		Tb927.4.1650	1.04	1.19	0.95	0.71	0.83	0	0.585312	0.06	0
Tb927.8.1250	hypothetical protein, conserved	3659104	hypothetical protein	sugar binding (GO:5529)		IPR006597 Sel1-like, IPR011990 Tetratricopeptide-like helical,	PF08238 Sel1,		803			54		Tb927.8.1250	0.88	0.88	0.58	0.62	0.65	0.31	0.0590867	0.05	0
Tb927.2.2490	hypothetical protein	3655549									-	54		Tb927.2.2490	1.74	1.52	1.36	1.26	1.14	0.46	0.262468	0.1	0
Tb927.7.470	hypothetical protein	3658258	hypothetical protein						297		2 TM	54		Tb927.7.470	1.99	1.62	1.16	1.26	1.11	0.44	1.14745	0.03	0
Tb927.8.3720	hypothetical protein, conserved	3659367	hypothetical protein						364		2 TM	54		Tb927.8.3720	2.02	1.63	1.3	1.31	1.02	0.26	1.20716	0.22	0
Tb10.70.0040	hypothetical protein, conserved	3662269	hypothetical protein			IPR007603 Protein of unknown function DUF580,	PF04515 DUF580,		489		11 TM	54		Tb10.70.0040	2.54	2.41	1.8	2	1.5	0.66	1.36186	0.21	0
Tb927.8.4340	hypothetical protein, conserved	3659439	hypothetical protein						200		4 TM	54		Tb927.8.4340	2.06	1.73	1.51	1.47	1.37	0.42	1.31225	0.16	0
Tb927.7.6600	hypothetical protein, conserved	3658874	hypothetical protein						268		-	54		Tb927.7.6600	2.19	1.77	1.27	1.26	1.35	0.6	1.47641	0.18	0
Tb10.70.5300	hypothetical protein	3662995	hypothetical protein						181		3 TM	54		Tb10.70.5300	1.62	1.6	1.17	1.2	1.25	0.33	1.28617	0.26	0
Tb09.v1.0650	hypothetical protein, conserved	3660867	hypothetical protein						561		2 TM	54		Tb09.v1.0650	1.53	1.49	1.1	1.04	0.73	0.3	0.90182	-0.03	0
Tb11.02.5540	hypothetical protein, conserved	3665889	hypothetical protein						221		4 TM	54		Tb11.02.5540	2.65	2.32	2.1	1.69	1.57	0.32	1.57937	0.08	0
Tb09.211.2060	hypothetical protein	3660806	hypothetical protein						131		-	54		Tb09.211.2060	1.3	1.3	1.06	0.83	0.96	0.33	1.2491	0.32	0
Tb927.4.4790	hypothetical protein, conserved	3657016	hypothetical protein						228		-	54		Tb927.4.4790	1.28	1.05	1.06	1.08	0.99	0.43	0.570426	0.23	0
Tb10.70.3690	hypothetical protein, conserved	3662473	hypothetical protein						288		-	54		Tb10.70.3690	1.33	1.2	1.21	0.95	1.01	0.2	0.962338	0	0
Tb10.70.0940	hypothetical protein, conserved	3662001	hypothetical protein		GO:0005622~intracellular, GO:0005623~cell, GO:0005856~cytoskeleton, GO:0043226~organelle, GO:0043228~non-membrane-bound organelle, GO:0043229~intracellular organelle, GO:0043232~intracellular non-membrane-bound organelle, GO:0044424~intracellular part, GO:0044464~cell part, :::::	IPR006816 Engulfment and cell motility, ELM,	PF04727 ELMO_CED12,		459		-	54		Tb10.70.0940	1.67	1.3	1.17	1.14	1.15	0.41	0.670097	0.26	0
Tb927.7.180	hypothetical protein	3658229	hypothetical protein						437		-	54		Tb927.7.180	1.38	1.21	0.63	0.9	0.65	0.24	0.815392	-0.23	0
Tb927.5.310	hypothetical protein	3657140	hypothetical protein						407		-	54		Tb927.5.310	2.66	2.32	1.66	2.14	1.64	0.45	1.23856	0.2	0
Tb09.211.2280	hypothetical protein, unlikely	3660828	hypothetical protein						115			54		Tb09.211.2280	0.81	0.88	0.68	0.46	0.65	0.37	0.220859	-0.08	0
Tb09.160.1000	hypothetical protein, conserved	3659949	hypothetical protein						383		-	54		Tb09.160.1000	1.49	1.45	0.97	0.8	0.92	0.17	1.50201	0.09	0
Tb927.6.3940	hypothetical protein, conserved	3658025	hypothetical protein						364		3 TM	54		Tb927.6.3940	1.43	1.43	1.08	0.88	0.65	0.09	0.185592	-0.1	0
Tb11.01.5210	hypothetical protein, conserved	3665127	hypothetical protein						180		3 TM	54		Tb11.01.5210	1.58	1.79	1.24	1.24	0.88	0.26	0.627398	0.1	0
Tb927.7.6850	trans-sialidase	3658905	trans-sialidase	exo-alpha-sialidase activity (GO:4308)	GO:0005623~cell, GO:0009986~cell surface, GO:0044464~cell part, :::::::::::	IPR002860 Glycoside hydrolase, BNR repeat, IPR008377 Trypanosome sialidase, IPR013320 Concanavalin A-like lectin/glucanase, subgroup,	PF02012 BNR,	tbr00511 N-Glycan degradation, tbr00600 Sphingolipid metabolism, tbr01032 Glycan structures - degradation,	771	17597593		55	CHO	Tb927.7.6850	-2.4	-2.08	-1.52	-1.5	-0.47	-0.16	-0.104487	0.07	0
Tb927.4.4940	hypothetical protein, conserved	3657030	hypothetical protein	binding (GO:5488)					669			55	DNA	Tb927.4.4940	-1.97	-2	-1.81	-1.76	-0.72	-0.34	-0.116953	-0.08	0
Tb927.3.830	flap endonuclease-1 (FEN-1), putative	3656016	flap endonuclease-1 (fen-1), putative	nuclease activity (GO:4518)		IPR006084 DNA repair protein (XPGC)/yeast Rad, IPR006085 XPG N-terminal, IPR006086 XPG I, IPR008918 Helix-hairpin-helix motif, class 2,	PF00752 XPG_N, PF00867 XPG_I,		393			55	DNA	Tb927.3.830	-0.96	-0.71	-0.62	-0.48	0.01	0.04	-0.0233434	0.17	0
Tb927.5.2650	hypothetical protein, conserved	3657371	hypothetical protein	oxidoreductase activity (GO:16491)	GO:0005623~cell, GO:0016020~membrane, GO:0044464~cell part, :::::::::::	IPR006094 FAD linked oxidase, N-terminal, IPR007173 D-arabinono-1,4-lactone oxidase,	PF01565 FAD_binding_4, PF04030 ALO,		520			55	enz	Tb927.5.2650	-0.78	-0.79	-0.59	-0.69	-0.24	-0.04	-0.197556	0.01	0
Tb927.7.7470	receptor-type adenylate cyclase GRESAG 4, putative	3658976	receptor-type adenylate cyclase gresag 4, putative	lyase activity (GO:16829)	GO:0005623~cell, GO:0016020~membrane, GO:0016021~integral to membrane, GO:0031224~intrinsic to membrane, GO:0044425~membrane part, GO:0044464~cell part, ::::::::	IPR001054 Adenylyl cyclase class-3/4/guanylyl cyclase,	PF00211 Guanylate_cyc,	tbr00230 Purine metabolism,	1205			55	ES 4	Tb927.7.7470	-2.05	-2.13	-2.45	-2.02	-0.87	-0.69	-0.798401	-0.25	0
Tb927.8.1420	acyl-CoA dehydrogenase, mitochondrial precursor, putative	3659129	acyl-coa dehydrogenase, mitochondrial, putative	oxidoreductase activity acting on the CH-CH group of donors (GO:16627)	GO:0005622~intracellular, GO:0005623~cell, GO:0005737~cytoplasm, GO:0005739~mitochondrion, GO:0043226~organelle, GO:0043227~membrane-bound organelle, GO:0043229~intracellular organelle, GO:0043231~intracellular membrane-bound organelle, GO:0044424~intracellular part, GO:0044444~cytoplasmic part, GO:0044464~cell part, :::	IPR006091 Acyl-CoA dehydrogenase/oxidase, central region, IPR013786 Acyl-CoA dehydrogenase/oxidase, N-terminal,	PF02770 Acyl-CoA_dh_M,	tbr00120 Bile acid biosynthesis, tbr00281 Geraniol degradation, tbr00624 1- and 2-Methylnaphthalene degradation,	519		beto axidation, mito	55	FA deg	Tb927.8.1420	-1.31	-1.07	-1.09	-0.74	-0.27	0.03	-0.540229	0.29	0
Tb927.3.860	acyl carrier protein, mitochondrial precursor, putative	3656024	acyl carrier protein, mitochondrial, putative	acyl carrier activity (GO:36)		IPR003231 Acyl carrier protein (ACP), IPR006162 Phosphopantetheine attachment site, IPR006163 Phosphopantetheine-binding, IPR009081 Acyl carrier protein-like,	PF00550 PP-binding,	tbr00190 Oxidative phosphorylation,	148		FA biosynthesis (mitochondrion)	55	FA ss	Tb927.3.860	-0.79	-0.58	-0.72	-0.55	0.06	0.27	-0.060978	-0.05	0
Tb10.6k15.3610	delta-6 fatty acid desaturase, putative	3662675	delta-6 fatty acid desaturase, putative	oxidoreductase activity (GO:16491)	GO:0005623~cell, GO:0016020~membrane, GO:0044464~cell part, :::::::::::	IPR005804 Fatty acid desaturase, type 1, IPR010257 Fatty acid desaturase, type 1, N-terminal, IPR012171 Fatty acid/sphingolipid desaturase,	PF00487 FA_desaturase,		421		unsaturated fatty acid synthesis	55	FA ss	Tb10.6k15.3610	-0.5	-0.59	-0.47	-0.55	-0.04	0	-0.116692	0.04	0
Tb927.5.2930	hypothetical protein, conserved	3657405	hypothetical protein	binding (GO:5488)					370		cyskel, flagellum	55	flag	Tb927.5.2930	-1.92	-1.6	-1.23	-1.28	-0.73	-0.19	-0.589231	0.13	0
Tb11.02.4120	hypothetical protein, conserved	3665109	hypothetical protein						269		flagellar proteome	55	flag	Tb11.02.4120	-1.88	-1.56	-1.37	-1.34	-0.84	-0.32	-0.205919	0.02	0
Tb10.61.0980	glycosomal malate dehydrogenase	3661874	glycosomal malate dehydrogenase	catalytic activity (GO:3824)	GO:0005622~intracellular, GO:0005623~cell, GO:0020015~glycosome, GO:0043226~organelle, GO:0043227~membrane-bound organelle, GO:0043229~intracellular organelle, GO:0043231~intracellular membrane-bound organelle, GO:0044424~intracellular part, GO:0044464~cell part, :::::	IPR001236 Lactate/malate dehydrogenase, IPR001557 L-lactate/malate dehydrogenase, IPR010097 Malate dehydrogenase, NAD-dependent, eukaryotes and gamma proteobacteria,	PF00056 Ldh_1_N, PF02866 Ldh_1_C,	tbr00020 Citrate cycle (TCA cycle), tbr00620 Pyruvate metabolism, tbr00630 Glyoxylate and dicarboxylate metabolism, tbr00710 Carbon fixation, tbr00720 Reductive carboxylate cycle (CO2 fixation),	323	9851617,		55	glyc	Tb10.61.0980	-4.52	-3.98	-3.1	-2.8	-0.84	-0.17	-0.654148	-0.12	0
Tb927.3.4500	fumarate hydratase, putative	3656394	fumarate hydratase, putative	lyase activity (GO:16829)		IPR004646 Fe-S type hydro-lyases tartrate/fumarate alpha region, IPR004647 Fe-S type hydro-lyases tartrate/fumarate beta region, IPR011167 Iron-dependent fumarate hydratase,	PF05681 Fumerase, PF05683 Fumerase_C,	tbr00020 Citrate cycle (TCA cycle), tbr00720 Reductive carboxylate cycle (CO2 fixation),	565		glycosomal proteome (Opperdoes lab)	55	glyc	Tb927.3.4500	-2.71	-2.49	-2.56	-2.51	-1.04	-0.69	-0.784378	-0.2	0
Tb927.5.1060	mitochondrial processing peptidase, beta subunit, putative,metallo-peptidase, Clan ME, Family M16	3657218	mitochondrial processing peptidase, beta subunit, putative	mitochondrial processing peptidase activity (GO:4240)		IPR007863 Peptidase M16, C-terminal, IPR011237 Peptidase M16, core, IPR011765 Peptidase M16, N-terminal,	PF00675 Peptidase_M16, PF05193 Peptidase_M16_C,	tbr00190 Oxidative phosphorylation,	489			55	mit imp	Tb927.5.1060	-2.71	-2.68	-2.55	-2.18	-1.33	-0.45	-0.73091	-0.05	0
Tb927.7.3940	mitochondrial carrier protein, putative,ADP/ATP mitochondrial translocase, putative,adenine nucleotide mitochondrial translocator, putative	3658602	mitochondrial carrier protein, putative	binding (GO:5488)	GO:0005622~intracellular, GO:0005623~cell, GO:0005737~cytoplasm, GO:0005739~mitochondrion, GO:0005740~mitochondrial envelope, GO:0005743~mitochondrial inner membrane, GO:0016020~membrane, GO:0016021~integral to membrane, GO:0019866~organelle inner membrane, GO:0031090~organelle membrane, GO:0031224~intrinsic to membrane, GO:0031966~mitochondrial membrane, GO:0031967~organelle envelope, GO:0031975…	IPR001993 Mitochondrial substrate carrier, IPR002067 Mitochondrial carrier protein,	PF00153 Mito_carr,		331		MCP	55	mit MCP	Tb927.7.3940	-0.98	-0.79	-0.9	-0.69	-0.28	-0.23	-0.298047	-0.09	0
Tb927.1.4100	cytochrome oxidase subunit IV	4357484		cytochrome-c oxidase activity (GO:4129)							resp chain	55	mit resp	Tb927.1.4100	-2.5	-2.2	-2	-1.66	-0.86	-0.24	-0.472166	0.07	0
Tb10.6k15.2180	cytochrome oxidase subunit IX	3662214	cytochrome c oxidase subunit ix						124		resp chain	55	mit resp	Tb10.6k15.2180	-1.84	-1.67	-1.58	-1.49	-0.86	-0.2	-0.168588	-0.16	0
Tb11.01.0610	mitochondrial DEAD box protein,KREH1	3664052	mitochondrial dead box protein	ATP-dependent helicase activity (GO:8026)	GO:0005622~intracellular, GO:0005623~cell, GO:0005737~cytoplasm, GO:0005739~mitochondrion, GO:0043226~organelle, GO:0043227~membrane-bound organelle, GO:0043229~intracellular organelle, GO:0043231~intracellular membrane-bound organelle, GO:0044424~intracellular part, GO:0044444~cytoplasmic part, GO:0044464~cell part, :::	IPR000629 RNA helicase, ATP-dependent, DEAD-box type, IPR001650 DNA/RNA helicase, C-terminal, IPR011545 DNA/RNA helicase, DEAD/DEAH box type, N-terminal, IPR014001 DEAD-like helicase, N-terminal, IPR014014 RNA helicase, DEAD-box type, Q motif, IPR014021 Helicase, superfamily 1 and 2, ATP-binding,	PF00270 DEAD, PF00271 Helicase_C,		546	9271369,		55	mit RNA	Tb11.01.0610	-0.59	-0.6	-0.55	-0.3	-0.11	0.1	-0.141601	0.24	0
Tb11.02.5770	mitochondrial RNA binding protein,RBP16,RNA-binding protein of 16 kDa	3665190	mitochondrial rna binding protein	nucleic acid binding (GO:3676)	GO:0005622~intracellular, GO:0005623~cell, GO:0005737~cytoplasm, GO:0005739~mitochondrion, GO:0043226~organelle, GO:0043227~membrane-bound organelle, GO:0043229~intracellular organelle, GO:0043231~intracellular membrane-bound organelle, GO:0044424~intracellular part, GO:0044444~cytoplasmic part, GO:0044464~cell part, :::	IPR002059 Cold-shock protein, DNA-binding, IPR011129 Cold shock protein, IPR012340 Nucleic acid-binding, OB-fold,	PF00313 CSD,		141	10207031,		55	mit RNA	Tb11.02.5770	-1.13	-1.06	-0.85	-0.44	-0.12	-0.1	-0.0545252	0.25	0
Tb09.211.0220	rhomboid-like protein,serine peptidase, Clan S-, family S54, putative	3659845	rhomboid-like protein						329		4 TM	55	protease	Tb09.211.0220	-0.71	-0.81	-0.46	-0.49	-0.23	-0.05	-0.127154	0.03	0
Tb927.5.950	thioredoxin-like protein	3657203	thioredoxin-like protein	oxidoreductase activity (GO:16491)		IPR002109 Glutaredoxin, IPR004480 Glutaredoxin-related protein, IPR006662 Thioredoxin-related, IPR012335 Thioredoxin fold, IPR013766 Thioredoxin domain,	PF00085 Thioredoxin, PF00462 Glutaredoxin,		222			55	redox	Tb927.5.950	-1.28	-0.99	-0.98	-0.83	-0.24	-0.16	-0.1509	0.03	0
Tb11.01.5570	RNA-binding protein,NRBD1	3665164	rna-binding protein	RNA binding (GO:3723)	GO:0005622~intracellular, GO:0005623~cell, GO:0005634~nucleus, GO:0043226~organelle, GO:0043227~membrane-bound organelle, GO:0043229~intracellular organelle, GO:0043231~intracellular membrane-bound organelle, GO:0044424~intracellular part, GO:0044464~cell part, :::::	IPR000504 RNA recognition motif, RNP-1, IPR012677 Nucleotide-binding, alpha-beta plait,	PF00076 RRM_1,		262	9247926, 9574912,		55	rib	Tb11.01.5570	-0.74	-0.87	-0.63	-0.69	-0.35	0.1	-0.064997	-0.15	0
Tb09.160.4450	40S ribosomal protein S3, putative	3660507	40s ribosomal protein s3, putative	nucleic acid binding (GO:0003676)	GO:0005622~intracellular, GO:0005623~cell, GO:0005737~cytoplasm, GO:0005829~cytosol, GO:0005830~cytosolic ribosome (sensu Eukaryota), GO:0005840~ribosome, GO:0005843~cytosolic small ribosomal subunit (sensu Eukaryota), GO:0015935~small ribosomal subunit, GO:0030529~ribonucleoprotein complex, GO:0032991~macromolecular complex, GO:0033279~ribosomal subunit, GO:0043226~organelle, GO:0043228~non-memb…	IPR001351 Ribosomal protein S3, C-terminal, IPR004044 K Homology, type 2, IPR005703 Ribosomal protein S3, eukaryotic/archaeal,	PF00189 Ribosomal_S3_C, PF07650 KH_2,	tbr03010 Ribosome,	266			55	ribprot	Tb09.160.4450	-0.77	-1.03	-0.9	-0.92	-0.23	-0.28	0.199226	0.01	0
Tb11.02.1085	40s ribosomal protein S4, putative	3664994	40s ribosomal protein s4, putative	structural constituent of ribosome (GO:3735)	GO:0005622~intracellular, GO:0005623~cell, GO:0005737~cytoplasm, GO:0005840~ribosome, GO:0030529~ribonucleoprotein complex, GO:0032991~macromolecular complex, GO:0043226~organelle, GO:0043228~non-membrane-bound organelle, GO:0043229~intracellular organelle, GO:0043232~intracellular non-membrane-bound organelle, GO:0044424~intracellular part, GO:0044444~cytoplasmic part, GO:0044464~cell part, :	IPR000876 Ribosomal protein S4e, IPR002942 RNA-binding S4, IPR005824 KOW, IPR013843 Ribosomal protein S4e, N-terminal, IPR013844 Ribosomal protein S4e, N-terminal and RNA-binding, IPR013845 Ribosomal protein S4e, central,	PF00467 KOW, PF00900 Ribosomal_S4e, PF01479 S4, PF08071 RS4NT,	tbr03010 Ribosome,	273			55	ribprot	Tb11.02.1085	-0.65	-0.71	-0.68	-0.56	-0.25	-0.31	0.238289	-0.02	0
Tb927.8.6160	40S ribosomal protein S8, putative	3659618	40s ribosomal protein s8, putative	structural constituent of ribosome (GO:3735)	GO:0005622~intracellular, GO:0005623~cell, GO:0005737~cytoplasm, GO:0005840~ribosome, GO:0030529~ribonucleoprotein complex, GO:0032991~macromolecular complex, GO:0043226~organelle, GO:0043228~non-membrane-bound organelle, GO:0043229~intracellular organelle, GO:0043232~intracellular non-membrane-bound organelle, GO:0044424~intracellular part, GO:0044444~cytoplasmic part, GO:0044464~cell part, :	IPR001047 Ribosomal protein S8e,	PF01201 Ribosomal_S8e,	tbr03010 Ribosome,	220			55	ribprot	Tb927.8.6160	-0.87	-0.9	-0.94	-0.86	-0.24	-0.12	0.0976365	-0.1	0
Tb927.3.3310	60S ribosomal protein L13, putative	3656272	60s ribosomal protein l13, putative	structural constituent of ribosome (GO:3735)	GO:0005622~intracellular, GO:0005623~cell, GO:0005737~cytoplasm, GO:0005840~ribosome, GO:0030529~ribonucleoprotein complex, GO:0032991~macromolecular complex, GO:0043226~organelle, GO:0043228~non-membrane-bound organelle, GO:0043229~intracellular organelle, GO:0043232~intracellular non-membrane-bound organelle, GO:0044424~intracellular part, GO:0044444~cytoplasmic part, GO:0044464~cell part, :	IPR001380 Ribosomal protein L13e,	PF01294 Ribosomal_L13e,	tbr03010 Ribosome,	229			55	ribprot	Tb927.3.3310	-0.72	-0.7	-0.67	-0.53	-0.21	-0.01	0.132245	-0.17	0
Tb11.02.4080	lanosterol 14-alpha-demethylase,cytochrome P450 51A1	3665105	lanosterol 14-alpha-demethylase	binding (GO:5488)		IPR001128 Cytochrome P450, IPR002403 Cytochrome P450, E-class, group IV,	PF00067 p450,	tbr00100 Biosynthesis of steroids,	481		cholesterol ss	55	sterol	Tb11.02.4080	-2.05	-1.98	-1.84	-1.5	-0.89	-0.14	-0.56629	-0.21	0
Tb09.160.5480	purine nucleoside transporter	3660210	adenosine transporter, putative	nucleoside transmembrane transporter activity (GO:0005337)	GO:0005623~cell, GO:0016020~membrane, GO:0016021~integral to membrane, GO:0031224~intrinsic to membrane, GO:0044425~membrane part, GO:0044464~cell part, ::::::::	IPR002259 Delayed-early response protein/equilibrative nucleoside transporter,	PF01733 Nucleoside_tran,		462	10514517,		55	transporter	Tb09.160.5480	-2.85	-2.86	-2.62	-1.82	-1.25	-0.76	-0.696743	-0.65	0
Tb11.01.0720	cation transporter, putative	3664064	cation transporter, putative	transporter activity (GO:5215)	GO:0005623~cell, GO:0016020~membrane, GO:0044464~cell part, :::::::::::	IPR003689 Zinc/iron permease,	PF02535 Zip,		391			55	transporter	Tb11.01.0720	-2.36	-2.23	-2.24	-1.66	-0.42	-0.3	-0.392663	-0.03	0
Tb927.7.5970	hypothetical protein, conserved	3658815	hypothetical protein	transporter activity (GO:5215)		IPR011701 Major facilitator superfamily MFS-1,	PF06813 Nodulin-like, PF07690 MFS_1,		585			55	transporter	Tb927.7.5970	-2.08	-2.16	-2.03	-1.71	-1.07	-0.92	-0.755996	-0.31	0
Tb927.3.4160	hypothetical protein, conserved	3656357	hypothetical protein	ubiquitin thiolesterase activity (GO:4221)	GO:0005622~intracellular, GO:0005623~cell, GO:0005634~nucleus, GO:0043226~organelle, GO:0043227~membrane-bound organelle, GO:0043229~intracellular organelle, GO:0043231~intracellular membrane-bound organelle, GO:0044424~intracellular part, GO:0044464~cell part, :::::	IPR000449 Ubiquitin-associated/translation elongation factor EF1B, N-terminal, IPR000626 Ubiquitin, IPR010916 TonB box, N-terminal, IPR014761 UV excision repair protein Rad23, C-terminal,	PF00240 ubiquitin, PF00627 UBA,		321			55	ubiq	Tb927.3.4160	-0.65	-0.6	-0.52	-0.28	-0.15	-0.1	-0.101621	0.03	0
Tb927.5.440	hypothetical protein, conserved	3657152	hypothetical protein	exo-alpha-sialidase activity (GO:4308)		IPR002345 Lipocalin, IPR008377 Trypanosome sialidase, IPR013320 Concanavalin A-like lectin/glucanase, subgroup,			775			55		Tb927.5.440	-3.28	-2.6	-2.53	-2.42	-0.23	0.68	-0.116623	0.62	0
Tb927.1.2210	hypothetical protein, conserved	4357296									-	55		Tb927.1.2210	-0.8	-0.81	-0.75	-0.47	-0.2	0.1	-0.583911	0.03	0
Tb11.02.5480	hypothetical protein, conserved	3665883	hypothetical protein		GO:0005623~cell, GO:0016020~membrane, GO:0016021~integral to membrane, GO:0031224~intrinsic to membrane, GO:0044425~membrane part, GO:0044464~cell part, ::::::::	IPR006696 Protein of unknown function DUF423,	PF04241 DUF423,		129	11152613,	4 TM	55		Tb11.02.5480	-2.15	-2.07	-2.39	-1.87	-0.64	0.36	0.0506769	0.15	0
Tb927.7.7090	hypothetical protein, conserved	3658940	hypothetical protein						152		-	55		Tb927.7.7090	-1.87	-1.92	-1.37	-1.12	-0.63	-0.19	-0.501729	0.19	0
Tb09.160.4330	hypothetical protein, unlikely	3660204	hypothetical protein						70			55		Tb09.160.4330	-2.08	-2.09	-1.88	-1.38	-0.66	-0.51	-0.360025	-0.1	0
Tb927.8.1790	hypothetical protein, conserved	3659162	hypothetical protein						156		-	55		Tb927.8.1790	-2.06	-1.62	-1.23	-1.06	-0.15	0.07	-0.188083	0.24	0
Tb927.3.1690	hypothetical protein, conserved	3656109	hypothetical protein						145		-	55		Tb927.3.1690	-1.64	-1.27	-0.92	-1.01	-0.52	-0.14	-0.298045	-0.14	0
Tb11.01.3860	hypothetical protein, conserved	3665748	hypothetical protein						159		-	55		Tb11.01.3860	-2.07	-1.72	-1.9	-1.35	-0.78	-0.53	-0.494248	-0.21	0
Tb10.70.7760	hypothetical protein, conserved	3663117	hypothetical protein				PF07766 LETM1,		396		-	55		Tb10.70.7760	-1.96	-1.36	-1.19	-1.28	-0.49	-0.51	-0.154571	-0.01	0
Tb927.7.2640	hypothetical protein, conserved	3658478	hypothetical protein	protein binding (GO:5515)					453		ribosome recycling factor-like	55		Tb927.7.2640	-3.3	-2.76	-2.78	-2.49	-1.13	-0.68	-0.427541	-0.01	0
Tb927.8.1190	hypothetical protein, conserved	3659097	hypothetical protein						331		-	55		Tb927.8.1190	-0.95	-0.78	-0.59	-0.62	-0.32	-0.22	-0.0160034	-0.03	0
Tb09.160.3090	heat shock protein, putative,HSP70-like protein	3660398	heat shock protein, putative	ATP binding (GO:0005524)		IPR001023 Heat shock protein Hsp70, IPR013126 Heat shock protein 70,	PF00012 HSP70,		833			56	chap	Tb09.160.3090	1.69	2.07	1.93	1.89	1.42	0.31	2.08851	0.11	0
Tb927.7.4770	cyclophilin-type peptidyl-prolyl cis-trans isomerase, putative	3658684	cyclophilin-type peptidyl-prolyl cis-trans isomerase, putative	peptidyl-prolyl cis-trans isomerase activity (GO:3755)		IPR002130 Peptidyl-prolyl cis-trans isomerase, cyclophilin-type,	PF00160 Pro_isomerase,		173			56	chap	Tb927.7.4770	1.22	1.12	1.32	0.68	0.66	0.18	0.70449	-0.14	0
Tb10.70.5060	hypothetical protein, conserved	3662281	hypothetical protein	catalytic activity (GO:3824)		IPR015232 Region of unknown function DUF1935,	PF09149 DUF1935,		484		P -.996 to yeast aurora kinase.	56	enz	Tb10.70.5060	1.3	1.18	1.05	1.1	0.92	0.04	0.35012	-0.01	0
Tb11.47.0011	hypothetical protein, conserved	3664235	hypothetical protein	zinc ion binding (GO:8270)		IPR006626 Parallel beta-helix repeat,			2998		pectin lyase-like	56	enz	Tb11.47.0011	1.1	1.14	1.28	1.12	0.84	0.31	0.388999	0.29	0
Tb927.1.5120	expression site-associated gene (ESAG) protein, putative,expression site-associated gene 1 (ESAG1) protein, putative	4357580										56	ES 1	Tb927.1.5120	3.89	3.35	3.5	3.36	2.63	1.37	2.19022	0.95	0
Tb927.4.4450	receptor-type adenylate cyclase GRESAG 4, putative	3656980	receptor-type adenylate cyclase gresag 4, putative	catalytic activity (GO:3824)	GO:0005623~cell, GO:0016020~membrane, GO:0016021~integral to membrane, GO:0031224~intrinsic to membrane, GO:0044425~membrane part, GO:0044464~cell part, ::::::::	IPR001054 Adenylyl cyclase class-3/4/guanylyl cyclase,	PF00211 Guanylate_cyc, PF01094 ANF_receptor,	tbr00230 Purine metabolism,	1243			56	ES 4	Tb927.4.4450	1.85	2.16	1.99	1.86	1.46	0.58	1.25655	0.65	0
Tb11.27.0001	receptor-type adenylate cyclase GRESAG 4, putative	3664009	receptor-type adenylate cyclase gresag 4, putative	lyase activity (GO:16829)	GO:0005623~cell, GO:0016020~membrane, GO:0016021~integral to membrane, GO:0031224~intrinsic to membrane, GO:0044425~membrane part, GO:0044464~cell part, ::::::::	IPR001054 Adenylyl cyclase class-3/4/guanylyl cyclase,	PF00211 Guanylate_cyc,	tbr00230 Purine metabolism,	1238	11152613,		56	ES 4	Tb11.27.0001	1.03	1.15	1.14	1.02	0.8	0.38	0.79148	0.24	0
Tb09.160.1290	hypothetical protein, conserved	3660171	hypothetical protein			IPR001611 Leucine-rich repeat,	PF00560 LRR_1,		1919		LRR protein	56	ES LRR	Tb09.160.1290	1.03	1.04	1.07	0.83	0.8	0.44	0.595886	0.28	0
Tb927.2.3080	fatty acid desaturase, putative,oleate desaturase, putative	3655608		oxidoreductase activity acting on paired donors with incorporation or reduction of molecular oxygen (GO:16705)			PF00487 FA_desaturase,	tbr01040 Polyunsaturated fatty acid biosynthesis,			unsaturated fatty acid synthesis	56	FA ss	Tb927.2.3080	0.48	0.48	0.51	0.45	0.32	-0.07	0.26173	-0.25	0
Tb927.5.1410	64 kDa invariant surface glycoprotein	3657250	65 kda invariant surface glycoprotein, putative						435			56	ISG	Tb927.5.1410	2.43	2.53	2.34	2.36	1.51	0.38	0.980312	0.21	0
Tb11.01.6220	procyclin-associated gene 4 (PAG4) protein, putative	3665337	procyclin-associated gene 4 (pag4) protein, putative				PF05446 ESAG6_7,		369		PAG	56	procyc	Tb11.01.6220	2.92	2.61	2.67	2.63	2.08	0.47	0.918058	0.4	0
Tb927.6.3480	RNA-binding protein, putative	3657983	rna-binding protein, putative	RNA binding (GO:3723)		IPR000504 RNA recognition motif, RNP-1, IPR012677 Nucleotide-binding, alpha-beta plait,	PF00076 RRM_1,		347		DRBD5	56	RBP	Tb927.6.3480	1.91	1.63	2.01	1.72	1.16	0.42	0.858562	0.42	0
Tb927.7.1130	trypanothione/tryparedoxin dependent peroxidase 2,glutathione peroxidase-like 2	3658317	glutathione peroxidase-like protein (trypanothione/tryparedoxin dependent peroxidase 2)	catalytic activity (GO:3824)		IPR000889 Glutathione peroxidase, IPR012335 Thioredoxin fold,	PF00255 GSHPx,	tbr00480 Glutathione metabolism, tbr00590 Arachidonic acid metabolism,	169	12466271		56	redox	Tb927.7.1130	0.7	0.66	0.91	0.35	0.37	0.01	0.254241	-0.08	0
Tb10.389.1730	protein kinase, putative,mitogen-activated protein kinase 11, putative	3662170	protein kinase, putative	transporter activity (GO:0005215)		IPR000719 Protein kinase, core, IPR002290 Serine/threonine protein kinase, IPR008266 Tyrosine protein kinase, active site,	PF00069 Pkinase,		413			56	signal K	Tb10.389.1730	0.4	0.45	0.56	0.46	0.31	-0.1	-0.0504519	0.01	0
Tb10.61.0380	glycerol uptake protein, putative	3662082	glycerol uptake protein, putative	acyltransferase activity (GO:8415)		IPR004299 Membrane bound O-acyl transferase, MBOAT,	PF03062 MBOAT,		609			56	transporter	Tb10.61.0380	2.05	1.62	1.63	1.74	1.15	0.19	1.38698	0.22	0
Tb09.211.4210	ubiquitin-protein ligase, putative	3661071	ubiquitin-protein ligase, putative	ubiquitin-protein ligase activity (GO:0004842)	GO:0005622~intracellular, GO:0005623~cell, GO:0044464~cell part, :::::::::::	IPR000569 HECT,	PF00632 HECT,		1912			56	ubiq	Tb09.211.4210	0.88	0.73	0.83	0.77	0.53	0.25	0.150055	0.1	0
Tb10.70.1510	endonuclease/exonuclease/phosphatase, putative	3662830	endonuclease/exonuclease/phosphatase, putative	inositol or phosphatidylinositol phosphatase activity (GO:4437)		IPR000300 Inositol polyphosphate related phosphatase, IPR005135 Endonuclease/exonuclease/phosphatase,	PF03372 Exo_endo_phos,		612			56		Tb10.70.1510	1.29	1.47	1.43	1.39	1.11	0.34	0.894633	0.07	0
Tb11.47.0021	hypothetical protein, conserved	3664330	hypothetical protein						269		-	56		Tb11.47.0021	1.85	2.33	2.35	2.24	1.49	0.44	1.37054	0.42	0
Tb927.1.1500	hypothetical protein, conserved	4357225									-	56		Tb927.1.1500	2.15	2.28	2.24	1.87	1.82	0.71	1.30638	0.47	0
Tb927.3.1640	hypothetical protein	3656103	hypothetical protein						163		3 TM	56		Tb927.3.1640	1.97	1.82	1.9	1.65	1.41	0.61	1.46939	0.63	0
Tb11.01.6140	hypothetical protein, conserved	3665330	hypothetical protein						567		-	56		Tb11.01.6140	1.73	1.65	1.82	1.89	1.18	-0.03	0.989679	0.3	0
Tb10.61.2500	hypothetical protein	3662766	hypothetical protein						114		2 TM	56		Tb10.61.2500	0.86	0.9	0.82	0.75	0.66	0.06	0.122886	0.23	0
Tb09.211.2010	hypothetical protein, conserved	3660736	hypothetical protein						266		-	56		Tb09.211.2010	0.36	0.33	0.43	0.44	0.21	-0.03	-0.154692	0.04	0
Tb927.5.2010	hypothetical protein	3657313	hypothetical protein						192		-	56		Tb927.5.2010	1.12	1.27	1.46	0.92	0.9	-0.03	0.724817	0	0
Tb927.1.3540	hypothetical protein, unlikely	4357423										56		Tb927.1.3540	0.96	0.82	1.03	0.6	0.76	0.27	0.623491	0.36	0
Tb927.4.3480	hypothetical protein	3656884	hypothetical protein						183		4 TM	56		Tb927.4.3480	1.94	2.24	1.97	1.69	1.09	0.42	1.19394	0.06	0
Tb11.01.7990	myosin, putative,myosin heavy chain, putative	3664521	myosin, putative	binding (GO:5488)	GO:0005622~intracellular, GO:0005623~cell, GO:0005856~cytoskeleton, GO:0015629~actin cytoskeleton, GO:0016459~myosin complex, GO:0032991~macromolecular complex, GO:0043226~organelle, GO:0043228~non-membrane-bound organelle, GO:0043229~intracellular organelle, GO:0043232~intracellular non-membrane-bound organelle, GO:0043234~protein complex, GO:0044422~organelle part, GO:0044424~intracellular part…	IPR000449 Ubiquitin-associated/translation elongation factor EF1B, N-terminal, IPR001609 Myosin head, motor region,	PF00063 Myosin_head, PF00627 UBA,		1059			57	cyskel	Tb11.01.7990	0.61	0.82	0.92	0.8	0.86	0.37	0.450076	0.24	0
Tb927.8.3290	DNA polymerase zeta catalytic subunit, putative	3659324	dna polymerase zeta catalytic subunit, putative	catalytic activity (GO:3824)	GO:0005622~intracellular, GO:0005623~cell, GO:0005634~nucleus, GO:0043226~organelle, GO:0043227~membrane-bound organelle, GO:0043229~intracellular organelle, GO:0043231~intracellular membrane-bound organelle, GO:0044424~intracellular part, GO:0044464~cell part, :::::	IPR006134 DNA polymerase, B region, IPR006172 DNA-directed DNA polymerase B,	PF00136 DNA_pol_B, PF03104 DNA_pol_B_exo,	tbr03030 DNA polymerase,	1958			57	DNA	Tb927.8.3290	0.41	0.82	0.68	0.6	0.69	0.11	0.364336	0.02	0
Tb927.7.6040	receptor-type adenylate cyclase GRESAG 4, putative	3658802	receptor-type adenylate cyclase gresag 4, putative	lyase activity (GO:16829)	GO:0005623~cell, GO:0016020~membrane, GO:0016021~integral to membrane, GO:0031224~intrinsic to membrane, GO:0044425~membrane part, GO:0044464~cell part, ::::::::	IPR001054 Adenylyl cyclase class-3/4/guanylyl cyclase,	PF00211 Guanylate_cyc,	tbr00230 Purine metabolism,	1267			57	ES 4	Tb927.7.6040	0.89	1.33	1.2	1.22	1.16	0.2	0.390234	0.05	0
Tb927.2.1920	expression site-associated gene (ESAG) protein, putative,expression site-associated gene 5 (ESAG5) protein, putative	3655484			GO:0005623~cell, GO:0005886~plasma membrane, GO:0016020~membrane, GO:0044464~cell part, ::::::::::							57	ES 5	Tb927.2.1920	0.93	1.19	1	0.95	1.23	0.37	0.543243	0.09	0
Tb09.160.5400	expression site-associated gene 9 (ESAG9) protein, putative	3660102	expression site-associated gene 9 (esag9) protein, putative	nucleic acid binding (GO:0003676)	GO:0005623~cell, GO:0016020~membrane, GO:0044464~cell part, :::::::::::				262	1672441,		57	ES 9	Tb09.160.5400	2.49	2.56	2.2	2.36	2.48	0.84	1.32513	0.04	0
Tb11.02.1420	hypothetical protein, conserved	3664846	hypothetical protein	binding (GO:5488)		IPR001611 Leucine-rich repeat,	PF00560 LRR_1,		684		Leucine-rich repeat, RLI-like	57	ES LRR	Tb11.02.1420	0.5	0.7	0.68	0.47	0.77	0.23	0.518583	-0.06	0
Tb11.52.0018	phospholipid-transporting ATPase, putative	3665237	phospholipid-transporting atpase, putative	ATPase activity coupled to transmembrane movement of ions phosphorylative mechanism (GO:15662)	GO:0005623~cell, GO:0016020~membrane, GO:0016021~integral to membrane, GO:0031224~intrinsic to membrane, GO:0044425~membrane part, GO:0044464~cell part, ::::::::	IPR001757 ATPase, P-type, K/Mg/Cd/Cu/Zn/Na/Ca/Na/H-transporter, IPR006539 Phospholipid-translocating P-type ATPase, flippase, IPR008250 E1-E2 ATPase-associated region,	PF00122 E1-E2_ATPase,		1569	11152613,	lipid transport across membranes	57	FA	Tb11.52.0018	0.75	1.09	0.75	0.7	0.93	0.61	0.209022	0.1	0
[truncated: 58 more rows]
